# Supplementary material for: Patient-specific sequencing panels enable sensitive circulating tumor DNA analysis in rhabdomyosarcoma independent of genetic profile
Source: NPJ Precis Oncol. 2025 Oct 21;9:327. doi: 10.1038/s41698-025-01147-6 (PMC12540861; doi:10.1038/s41698-025-01147-6)
Supplement: Supplementary file 2 — Supplementary Data1 [file 41698_2025_1147_MOESM2_ESM.xlsx]

## Sheet: C001
Primer	Sequence
C001_FGFR4_fw	GGACACTCTTTCCCTACACGACGCTCTTCCGATCT [UMI] ATGGGAAAGAGTGTCCTCCCTCCACTCCCTCTGC
C001_FGFR4_rev	GTGACTGGAGTTCAGACGTGTGCTCTTCCGATCTCAGGAACTCCCGCAGGTTT
C001_CTNNB1_fw	GGACACTCTTTCCCTACACGACGCTCTTCCGATCT [UMI] ATGGGAAAGAGTGTCCGTGGTGGACCCCAAGCTTTA
C001_CTNNB1_rev	GTGACTGGAGTTCAGACGTGTGCTCTTCCGATCTTAGCACCTTCAGCACTCTGC
C001_PCDHA9_fw	GGACACTCTTTCCCTACACGACGCTCTTCCGATCT [UMI] ATGGGAAAGAGTGTCCTTAGTGTGATCGACCTAGACGC
C001_PCDHA9_rev	GTGACTGGAGTTCAGACGTGTGCTCTTCCGATCTAGGTGGACACCAGCTTGAAGG
C001_PCDHGA4_fw	GGACACTCTTTCCCTACACGACGCTCTTCCGATCT [UMI] ATGGGAAAGAGTGTCCGTACCCAGAGCTGGTGCTG
C001_PCDHGA4_rev	GTGACTGGAGTTCAGACGTGTGCTCTTCCGATCTCGTGAGAACGAGGTGGTGAA
C001_DOK3_fw	GGACACTCTTTCCCTACACGACGCTCTTCCGATCT [UMI] ATGGGAAAGAGTGTCCAGGCTGTCCTGAACACGGC
C001_DOK3_rev	GTGACTGGAGTTCAGACGTGTGCTCTTCCGATCTATGAGAGTTTGCTGCGTGCC
C001_UGT2B15_fw	GGACACTCTTTCCCTACACGACGCTCTTCCGATCT [UMI] ATGGGAAAGAGTGTCCGGATCCCATGGTAGATCGCC
C001_UGT2B15_rev	GTGACTGGAGTTCAGACGTGTGCTCTTCCGATCTGGTCATCCCAAAACCAAAGC
C001_KATNAL1_fw	GGACACTCTTTCCCTACACGACGCTCTTCCGATCT [UMI] ATGGGAAAGAGTGTCCGGGCTTCCACCAGATCCTTAT
C001_KATNAL1_rev	GTGACTGGAGTTCAGACGTGTGCTCTTCCGATCTTGCAAGTGATGGTGAAATGCC
C001_AGL_fw	GGACACTCTTTCCCTACACGACGCTCTTCCGATCT [UMI] ATGGGAAAGAGTGTCCTTTCACCTGCCCTAATGGATGT
C001_AGL_rev	GTGACTGGAGTTCAGACGTGTGCTCTTCCGATCTGCTAGAGAAACACAACATTGCTCC
C001_LRP1B_3455-3464_fw	GGACACTCTTTCCCTACACGACGCTCTTCCGATCT [UMI] ATGGGAAAGAGTGTCCGCAGTTGGCCTCGTCTGAT
C001_LRP1B_3455-3464_rv	GTGACTGGAGTTCAGACGTGTGCTCTTCCGATCTAGCATTGCATTTCCAAGCTGT
C001_LRP1B_75-80_1_fw	GGACACTCTTTCCCTACACGACGCTCTTCCGATCT [UMI] ATGGGAAAGAGTGTCCGGTACCAAGGCAAGCAATGTG
C001_LRP1B_75-80_1_rv	GTGACTGGAGTTCAGACGTGTGCTCTTCCGATCTTTCAGGTCCCGAGGAGGTAG

## Sheet: C002
Primer	Sequence
C002_MYOD1_fw	GGACACTCTTTCCCTACACGACGCTCTTCCGATCT [UMI] ATGGGAAAGAGTGTCCAAGACCACCAACGCCGACC
C002_MYOD1_rev	GTGACTGGAGTTCAGACGTGTGCTCTTCCGATCTCGTGCAGCGCTTGAGTGT
C002_MUC16_fw	GGACACTCTTTCCCTACACGACGCTCTTCCGATCT [UMI] ATGGGAAAGAGTGTCCTGGTCAGGGTAGTCTCTGGGA
C002_MUC16_rev	GTGACTGGAGTTCAGACGTGTGCTCTTCCGATCTATTCCACCCCACTGGTGACTA
C002_AVCR1_fw	GGACACTCTTTCCCTACACGACGCTCTTCCGATCT [UMI] ATGGGAAAGAGTGTCCAAATCTCGATGGGCAATGGCT
C002_AVCR1_rev	GTGACTGGAGTTCAGACGTGTGCTCTTCCGATCTCCATAGCTAGTGGTCTTGCAC
C002_APAF1_fw	GGACACTCTTTCCCTACACGACGCTCTTCCGATCT [UMI] ATGGGAAAGAGTGTCCCTGTGTGAAGGTGGAGTACCA
C002_APAF1_rev	GTGACTGGAGTTCAGACGTGTGCTCTTCCGATCTCACCAGCTTCTTCCTTGTGA
C002_ZSWIM4_fw	GGACACTCTTTCCCTACACGACGCTCTTCCGATCT [UMI] ATGGGAAAGAGTGTCCATCGAATTCCTGGGCAAGGC
C002_ZSWIM4_rev	GTGACTGGAGTTCAGACGTGTGCTCTTCCGATCTAGAACTGTGAGAACTGGAGGT
C002_UGT2B11_fw	GGACACTCTTTCCCTACACGACGCTCTTCCGATCT [UMI] ATGGGAAAGAGTGTCCAGCTGTCCACAAATACCACC
C002_UGT2B11_rev	GTGACTGGAGTTCAGACGTGTGCTCTTCCGATCTTGTCGAGTACAGACCTGCTG
C002_FAM19A1_fw	GGACACTCTTTCCCTACACGACGCTCTTCCGATCT [UMI] ATGGGAAAGAGTGTCCTGTCTACCTGGAAAAGTGGCT
C002_FAM19A1_rev	GTGACTGGAGTTCAGACGTGTGCTCTTCCGATCTTACCTACCATCGACGCAAGA
C002_PRCP_fw	GGACACTCTTTCCCTACACGACGCTCTTCCGATCT [UMI] ATGGGAAAGAGTGTCCGTTCCCAGACTGCTAGTTGCT
C002_PRCP_rev	GTGACTGGAGTTCAGACGTGTGCTCTTCCGATCTGCTGCAGAATATTTTCCAAGCTCT
C002_POF1B_fw	GGACACTCTTTCCCTACACGACGCTCTTCCGATCT [UMI] ATGGGAAAGAGTGTCCTGATCTTACCTGCTCACAAATCT
C002_POF1B_rev	GTGACTGGAGTTCAGACGTGTGCTCTTCCGATCTGCCATCACAGGAAATAATCCAAT
C002_GABRB2_fw	GGACACTCTTTCCCTACACGACGCTCTTCCGATCT [UMI] ATGGGAAAGAGTGTCCAACCGTATACAGAGAGAAATCGTA
C002_GABRB2_rev	GTGACTGGAGTTCAGACGTGTGCTCTTCCGATCTTCGATCCTTGTGGGACCCTA

## Sheet: C003
Primer	Sequence
C003_CEP57_fw	GGA CAC TCT TTC CCT ACA CGA CGC TCT TCC GAT CT [UMI] A TGG GAA AGA GTG TCC TGT GCA GAC TAG GGA AAT GAA GT
C003_CEP57_rev	GTG ACT GGA GTT CAG ACG TGT GCT CTT CCG ATC TTC AGG AGT AAG ACA AAG ATA CCT AC
C003_MICAL3_fw	GGA CAC TCT TTC CCT ACA CGA CGC TCT TCC GAT CT [UMI] A TGG GAA AGA GTG TCC GTG CCT CAG CCT GCC TC
C003_MICAL3_rev	GTG ACT GGA GTT CAG ACG TGT GCT CTT CCG ATC TGC CAA GCG ACT GAG GGG
C003_COL6A5_fw	GGA CAC TCT TTC CCT ACA CGA CGC TCT TCC GAT CT [UMI] A TGG GAA AGA GTG TCC TGT TCT GTG CTG AAA ATT ATA GGG C
C003_COL6A5_rev	GTG ACT GGA GTT CAG ACG TGT GCT CTT CCG ATC TTA CAA TAC CTT CTG CCC CGC
C003_RAPGEF3_fw	GGA CAC TCT TTC CCT ACA CGA CGC TCT TCC GAT CT [UMI] A TGG GAA AGA GTG TCC CAG CTT CGG CCA ACT CCT
C003_RAPGEF3_rev	GTG ACT GGA GTT CAG ACG TGT GCT CTT CCG ATC TGC CCA ATT CTA CCG GTT CCC
C003_DCLK3_fw	GGA CAC TCT TTC CCT ACA CGA CGC TCT TCC GAT CT [UMI] A TGG GAA AGA GTG TCC CTC ACC AGC TTC TCC ACA TCA
C003_DCLK3_rev	GTG ACT GGA GTT CAG ACG TGT GCT CTT CCG ATC TAG CGT GAG AGG CTT TCT CTG
C003_GBP7_fw	GGA CAC TCT TTC CCT ACA CGA CGC TCT TCC GAT CT [UMI] A TGG GAA AGA GTG TCC CCA TCT TCT TCT TGA GTT GAG CTA T
C003_GBP7_rev	GTG ACT GGA GTT CAG ACG TGT GCT CTT CCG ATC TAA CAG CAG CAA ATG ATG GAG G
C003_SNX4_fw	GGA CAC TCT TTC CCT ACA CGA CGC TCT TCC GAT CT [UMI] A TGG GAA AGA GTG TCC CCA GGT GTA ATT TCT GTT ACC CA
C003_SNX4_rev	GTG ACT GGA GTT CAG ACG TGT GCT CTT CCG ATC TAT GCC ATG AAC ATG CAA GAA ACA TA
C003_VEGFC_fw	GGA CAC TCT TTC CCT ACA CGA CGC TCT TCC GAT CT [UMI] A TGG GAA AGA GTG TCC TTA CTG GTT TGG GGC CTT GA
C003_VEGFC_rev	GTG ACT GGA GTT CAG ACG TGT GCT CTT CCG ATC TTC TTC TTT TTG TCC CTT CTT TGT AG
C003_MUC1_fw	GGA CAC TCT TTC CCT ACA CGA CGC TCT TCC GAT CT [UMI] A TGG GAA AGA GTG TCC AGC CAG GGA AGT AGC CTC A
C003_MUC1_rev	GTG ACT GGA GTT CAG ACG TGT GCT CTT CCG ATC TAC GGA AGC AGC CTC TCG AT
C003_RPL1L1_fw	GGA CAC TCT TTC CCT ACA CGA CGC TCT TCC GAT CT [UMI] A TGG GAA AGA GTG TCC AAG TCC TTC CTC TTT GAG ACC C
C003_RPL1L1_rev	GTG ACT GGA GTT CAG ACG TGT GCT CTT CCG ATC TTT AGA GGA AGT TAA AGA AGG GCC AG

## Sheet: C032
Primer	Sequence
C032_ENAM_fw	GGA CAC TCT TTC CCT ACA CGA CGC TCT TCC GAT CT [UMI] A TGG GAA AGA GTG TCC GCA TCC AAA GTC AAG TCC AAG AAA A
C032_ENAM_rev	GTG ACT GGA GTT CAG ACG TGT GCT CTT CCG ATC TAA AGC ATG GCA AAT GCA GAA TGT T
C032_DMBT1_fw	GGA CAC TCT TTC CCT ACA CGA CGC TCT TCC GAT CT [UMI] A TGG GAA AGA GTG TCC CAT GAG TCC TAC CTG TGG AGC
C032_DMBT1_rev	GTG ACT GGA GTT CAG ACG TGT GCT CTT CCG ATC TAC CAG CGT CTT CAC TAT GGC
C032_DTX4_fw	GGA CAC TCT TTC CCT ACA CGA CGC TCT TCC GAT CT [UMI] A TGG GAA AGA GTG TCC GCC CCT CCA AAT GGG CTC
C032_DTX4_rev	GTG ACT GGA GTT CAG ACG TGT GCT CTT CCG ATC TTG CCT CTT TTA GCA GCC CC
C032_PLXNB1_fw	GGA CAC TCT TTC CCT ACA CGA CGC TCT TCC GAT CT [UMI] A TGG GAA AGA GTG TCC CGT ACT CCT GGG CAT CCA C
C032_PLXNB1_rev	GTG ACT GGA GTT CAG ACG TGT GCT CTT CCG ATC TGG CCA GCA TGT GCA GGA T
C032_CAPSL_fw	GGA CAC TCT TTC CCT ACA CGA CGC TCT TCC GAT CT [UMI] A TGG GAA AGA GTG TCC TCC CCA GGT CAT GTG CTT
C032_CAPSL_Rev	GTG ACT GGA GTT CAG ACG TGT GCT CTT CCG ATC TGA GCG CAT CCA TTG ACA CT
C032_POLR3A_fw	GGA CAC TCT TTC CCT ACA CGA CGC TCT TCC GAT CT [UMI] A TGG GAA AGA GTG TCC CTC CAG AAA CTT TTC TAC TTG GGT G
C032_POLR3A_rev	GTG ACT GGA GTT CAG ACG TGT GCT CTT CCG ATC TTT GTA TTC TCC CAG CCC CGT
C032_ZBTB12_fw	GGA CAC TCT TTC CCT ACA CGA CGC TCT TCC GAT CT [UMI] A TGG GAA AGA GTG TCC CAA TGC CCA GAC CCC CTC
C032_ZBTB12_rev	GTG ACT GGA GTT CAG ACG TGT GCT CTT CCG ATC TCA TCG TCA AGG TGG AGT CGG
C032_RPAP1_fw	GGA CAC TCT TTC CCT ACA CGA CGC TCT TCC GAT CT [UMI] A TGG GAA AGA GTG TCC TCT CAC CCT TGT GGC TGA TT
C032_RPAP1_rev	GTG ACT GGA GTT CAG ACG TGT GCT CTT CCG ATC TGA CAT CCT GGC TGT GCT CAT
C032_NCOR1_fw	GGA CAC TCT TTC CCT ACA CGA CGC TCT TCC GAT CT [UMI] A TGG GAA AGA GTG TCC GAA CGC CCC ATT TCT TTG ATG GT
C032_NCOR1_Rev	GTG ACT GGA GTT CAG ACG TGT GCT CTT CCG ATC TGA GCA TTT GAA GGT GCC ATT ACC
C032_DENND4C_fw	GGA CAC TCT TTC CCT ACA CGA CGC TCT TCC GAT CT [UMI] A TGG GAA AGA GTG TCC CCA AGA ACT CCT TGA GCC TG
C032_DENND4C_Rev	GTG ACT GGA GTT CAG ACG TGT GCT CTT CCG ATC TGA CTC TCA TAT GTA TCT ACT GTT GC

## Sheet: C047
Primer	Sequence
C047_SF3B_fw	GGA CAC TCT TTC CCT ACA CGA CGC TCT TCC GAT CT [UMI] A TGG GAA AGA GTG TCC TGG CAC AGC CCA TAA GAA TAG C
C047_SF3B_rev	GTG ACT GGA GTT CAG ACG TGT GCT CTT CCG ATC TCA AAA GCA AGA AGT CCT GGC AA
C047_CTNNA2_fw	GGA CAC TCT TTC CCT ACA CGA CGC TCT TCC GAT CT [UMI] A TGG GAA AGA GTG TCC CGA GGG GCT CTG AAG AAG AA
C047_CTNNA2_rev	GTG ACT GGA GTT CAG ACG TGT GCT CTT CCG ATC TAT CTG GGT GGC GGA GAA ATG
C047_TEC_fw	GGA CAC TCT TTC CCT ACA CGA CGC TCT TCC GAT CT [UMI] A TGG GAA AGA GTG TCC CTT CTT CAC CCA CAG GTC CC
C047_TEC_rev	GTG ACT GGA GTT CAG ACG TGT GCT CTT CCG ATC TGG TTG TTC ATG ATG CTA ACA CAC T
C047_UBQLN2_fw	GGA CAC TCT TTC CCT ACA CGA CGC TCT TCC GAT CT [UMI] A TGG GAA AGA GTG TCC CGG CTG AGC CTA AAA TCA TCA A
C047_UBQLN2_rev	GTG ACT GGA GTT CAG ACG TGT GCT CTT CCG ATC TGG GCA CCG CGA ACT CC
C047_SF3B3_fw	GGA CAC TCT TTC CCT ACA CGA CGC TCT TCC GAT CT [UMI] A TGG GAA AGA GTG TCC TCC TGT CAG GTG TCA GAA ATG G
C047_SF3B3_rev	GTG ACT GGA GTT CAG ACG TGT GCT CTT CCG ATC TTG TGT CGA CGC ACT GTC C
C047_PLOD1_fw	GGA CAC TCT TTC CCT ACA CGA CGC TCT TCC GAT CT [UMI] A TGG GAA AGA GTG TCC ATG ACC CGG CAT GGG A
C047_PLOD1_rev	GTG ACT GGA GTT CAG ACG TGT GCT CTT CCG ATC TGA ACG GGC ATA GTA GCC ATC
C047_FRMPD1_fw	GGA CAC TCT TTC CCT ACA CGA CGC TCT TCC GAT CT [UMI] A TGG GAA AGA GTG TCC GCC CAG CCA CAG AAG AT
C047_FRMPD1_rev	GTG ACT GGA GTT CAG ACG TGT GCT CTT CCG ATC TGC CAG CAA GTT ATA AAT GCA A
C047_KCNT1_fw	GGA CAC TCT TTC CCT ACA CGA CGC TCT TCC GAT CT [UMI] A TGG GAA AGA GTG TCC CAC GTG GTC CTG TGT GTC AG
C047_KCNT1_rev	GTG ACT GGA GTT CAG ACG TGT GCT CTT CCG ATC TGG CGT AGA ACT CGT TCA GGA
C047_ATR_fw	GGA CAC TCT TTC CCT ACA CGA CGC TCT TCC GAT CT [UMI] A TGG GAA AGA GTG TCC CCA ACA TCA GTT TAT AAG CAC TAA G
C047_ATR_rev	GTG ACT GGA GTT CAG ACG TGT GCT CTT CCG ATC TCC TAA CAG ATA AGC TTC TAG AAT TG
C047_SETD1B_fw	GGA CAC TCT TTC CCT ACA CGA CGC TCT TCC GAT CT [UMI] A TGG GAA AGA GTG TCC CAT TGC CCG CCG TCT TG
C047_SETD1B_rev	GTG ACT GGA GTT CAG ACG TGT GCT CTT CCG ATC TGG GCA GCA GGG GTG G

## Sheet: C068
Primer	Sequence
C068_TET2_fw	GGA CAC TCT TTC CCT ACA CGA CGC TCT TCC GAT CT [UMI] A TGG GAA AGA GTG TCC ACA CCT CAA GCA TAA CCC ACC
C068_TET2_rev	GTG ACT GGA GTT CAG ACG TGT GCT CTT CCG ATC TTT TGT TTC TCA TCA ACT GCT GGC
C068_FAM189A2_fw	GGA CAC TCT TTC CCT ACA CGA CGC TCT TCC GAT CT [UMI] A TGG GAA AGA GTG TCC AGA TGG GGA CAT TCC TAA CAT ACC
C068_FAM189A2_rev	GTG ACT GGA GTT CAG ACG TGT GCT CTT CCG ATC TCT GGG AGT TGA GGT GGA TGC
C068_SYNJ2_fw	GGA CAC TCT TTC CCT ACA CGA CGC TCT TCC GAT CT [UMI] A TGG GAA AGA GTG TCC CAG ACC TGT GCT GGC GAT
C068_SYNJ2_rev	GTG ACT GGA GTT CAG ACG TGT GCT CTT CCG ATC TCC TGG AAA ACC CTC TCC CG
C068_EMX2_fw	GGA CAC TCT TTC CCT ACA CGA CGC TCT TCC GAT CT [UMI] A TGG GAA AGA GTG TCC AGA AGG CTC AGA TTC GCA ACA
C068_EMX2_rev	GTG ACT GGA GTT CAG ACG TGT GCT CTT CCG ATC TGC CTG CTT GGT GGC GAT
C068_NPAS4_fw	GGA CAC TCT TTC CCT ACA CGA CGC TCT TCC GAT CT [UMI] A TGG GAA AGA GTG TCC GCT GCC GCT TCA ACA CCT C
C068_NPAS4_rev	GTG ACT GGA GTT CAG ACG TGT GCT CTT CCG ATC TAT CGG CCT CGA ATA AGC ACG A
C068_UNC80_fw	GGA CAC TCT TTC CCT ACA CGA CGC TCT TCC GAT CT [UMI] A TGG GAA AGA GTG TCC CAC GCC GAA CCA CCA TGT
C068_UNC80_rev	GTG ACT GGA GTT CAG ACG TGT GCT CTT CCG ATC TGG AAG TAC TGC TGC ACA GAT G
C068_WDR1_fw	GGA CAC TCT TTC CCT ACA CGA CGC TCT TCC GAT CT [UMI] A TGG GAA AGA GTG TCC CAA CGC TGA ACA CTG TGA CC
C068_WDR1_rev	GTG ACT GGA GTT CAG ACG TGT GCT CTT CCG ATC TGT GGC CTA CTC CCA CGA C
C068_DNAH17_fw	GGA CAC TCT TTC CCT ACA CGA CGC TCT TCC GAT CT [UMI] A TGG GAA AGA GTG TCC CTC GCT GGA CTT GAG CAT CAT
C068_DNAH17_rev	GTG ACT GGA GTT CAG ACG TGT GCT CTT CCG ATC TCA GTA CCT GGA GCA TGA TGG AAT
C068_KSR2_fw	GGA CAC TCT TTC CCT ACA CGA CGC TCT TCC GAT CT [UMI] A TGG GAA AGA GTG TCC GCG TCC ACG GTA AGC CT
C068_KSR2_rev	GTG ACT GGA GTT CAG ACG TGT GCT CTT CCG ATC TTC CAG CAC TAT TGT CAC ACC A
C068_XRN2_fw	GGA CAC TCT TTC CCT ACA CGA CGC TCT TCC GAT CT [UMI] A TGG GAA AGA GTG TCC GGA AAC ATC ACC CAC TCC ATG AC
C068_XRN2_rev	GTG ACT GGA GTT CAG ACG TGT GCT CTT CCG ATC TCA AAT TGC GTA ACA TAC CTC TGT GG

## Sheet: C076
Primer	Sequence
C076_NRAS_fw	GGA CAC TCT TTC CCT ACA CGA CGC TCT TCC GAT CT [UMI] A TGG GAA AGA GTG TCC TGG ATT GTC AGT GCG CTT TTC
C076_NRAS_rev	GTG ACT GGA GTT CAG ACG TGT GCT CTT CCG ATC TTT GCT GGT GTG AAA TGA CTG AG
C076_ANKS6_fw	GGA CAC TCT TTC CCT ACA CGA CGC TCT TCC GAT CT [UMI] A TGG GAA AGA GTG TCC GGC AGC GTC TGC ATC AGT TT
C076_ANKS6_rev	GTG ACT GGA GTT CAG ACG TGT GCT CTT CCG ATC TTC TGC GTT CCT TTG GCA GTC
C076_SPEN_fw	GGA CAC TCT TTC CCT ACA CGA CGC TCT TCC GAT CT [UMI] A TGG GAA AGA GTG TCC GCA AAC CAG AAA GCC GAA GC
C076_SPEN_rev	GTG ACT GGA GTT CAG ACG TGT GCT CTT CCG ATC TGC AGC AAC TGG AGG ATC AAC
C076_EVL_fw	GGA CAC TCT TTC CCT ACA CGA CGC TCT TCC GAT CT [UMI] A TGG GAA AGA GTG TCC GGG GAC CCG AGC AGC
C076_EVL_rev	GTG ACT GGA GTT CAG ACG TGT GCT CTT CCG ATC TGC CTC ACT GGG GTC AGC
C076_TMEM132E_fw	GGA CAC TCT TTC CCT ACA CGA CGC TCT TCC GAT CT [UMI] A TGG GAA AGA GTG TCC CGG TCA TTC AGC GGG ATG TG
C076_TMEM132E_rev	GTG ACT GGA GTT CAG ACG TGT GCT CTT CCG ATC TAT CTT CTG GGC TGG TCA CCT
C076_GRID2_fw	GGA CAC TCT TTC CCT ACA CGA CGC TCT TCC GAT CT [UMI] A TGG GAA AGA GTG TCC CAA CAA CCT TTA TCC CAG AGC AG
C076_GRID2_rev	GTG ACT GGA GTT CAG ACG TGT GCT CTT CCG ATC TCC AAA AGT GAA ACC AGA AGC AGC
C076_GAREM_fw	GGA CAC TCT TTC CCT ACA CGA CGC TCT TCC GAT CT [UMI] A TGG GAA AGA GTG TCC GCG AAT TGG GCA CGT GGT T
C076_GAREM_rev	GTG ACT GGA GTT CAG ACG TGT GCT CTT CCG ATC TTG TGA AAA CCG ACT GGA ATG AAG AA
C076_ALDH5A1_fw	GGA CAC TCT TTC CCT ACA CGA CGC TCT TCC GAT CT [UMI] A TGG GAA AGA GTG TCC CCC CGG CAA AGG ACA GG
C076_ALDH5A1_rev	GTG ACT GGA GTT CAG ACG TGT GCT CTT CCG ATC TAC CTA CCG GGG TGA TGA CTG
C076_TCF12_fw	GGA CAC TCT TTC CCT ACA CGA CGC TCT TCC GAT CT [UMI] A TGG GAA AGA GTG TCC GGA ACC TTA ACC CCA AAG CAG
C076_TCF12_rev	GTG ACT GGA GTT CAG ACG TGT GCT CTT CCG ATC TGG CGG CTC TGC CGA T
C076_NALCN_fw	GGA CAC TCT TTC CCT ACA CGA CGC TCT TCC GAT CT [UMI] A TGG GAA AGA GTG TCC AAG ATG AAG GTG AAA ACA ACT GAC A
C076_NALCN_rev	GTG ACT GGA GTT CAG ACG TGT GCT CTT CCG ATC TTG TTT CTG TTG CAG TGG GAC

## Sheet: C077
Primer	Sequence
C077_PCLO_fw	GGA CAC TCT TTC CCT ACA CGA CGC TCT TCC GAT CT [UMI] A TGG GAA AGA GTG TCC TGG TGA AGA CTT GTT GGA GTG T
C077_PCLO_rev	GTG ACT GGA GTT CAG ACG TGT GCT CTT CCG ATC TCA GAT TAT AAA TTG CCT TCC CCT AC
C077_DNAJC6_fw	GGA CAC TCT TTC CCT ACA CGA CGC TCT TCC GAT CT [UMI] A TGG GAA AGA GTG TCC GCC TCG GAC AAT AGC TGA GAT G
C077_DNAJC6_rev	GTG ACT GGA GTT CAG ACG TGT GCT CTT CCG ATC TGG CCT CAC TCA CCT TTA ATT TCT C
C077_KIF2B_fw	GGA CAC TCT TTC CCT ACA CGA CGC TCT TCC GAT CT [UMI] A TGG GAA AGA GTG TCC TCA GGA CGG ATA ATG CAT GGC
C077_KIF2B_rev	GTG ACT GGA GTT CAG ACG TGT GCT CTT CCG ATC TCC TTG GTT GTA TCT GCT CCT CTT T
C077_CLIP_fw	GGA CAC TCT TTC CCT ACA CGA CGC TCT TCC GAT CT [UMI] A TGG GAA AGA GTG TCC AGG GGA CTG GTC ATC ACA GA
C077_CLIP_rev	GTG ACT GGA GTT CAG ACG TGT GCT CTT CCG ATC TCT GGG GCC GCT TTG ACA G
C077_FAT4_fw	GGA CAC TCT TTC CCT ACA CGA CGC TCT TCC GAT CT [UMI] A TGG GAA AGA GTG TCC ACA GTG GAT AAC AGC ATC TTA CTT
C077_FAT4_rev	GTG ACT GGA GTT CAG ACG TGT GCT CTT CCG ATC TAG ATA GTG GTT GGT CAA GAA GTC C
C077_JAGN1_fw	GGA CAC TCT TTC CCT ACA CGA CGC TCT TCC GAT CT [UMI] A TGG GAA AGA GTG TCC CCT ATC AGT GGG AAT ACC CGT
C077_JAGN1_rev	GTG ACT GGA GTT CAG ACG TGT GCT CTT CCG ATC TAT GTT GTT GCG GGG AAA GGA
C077_C9orf142_fw	GGA CAC TCT TTC CCT ACA CGA CGC TCT TCC GAT CT [UMI] A TGG GAA AGA GTG TCC GTA CCA GGC CCA GAG GCA
C077_C9orf142_rev	GTG ACT GGA GTT CAG ACG TGT GCT CTT CCG ATC TCC GCT CCA GGC TCC AC
C077_EMC7_fw	GGA CAC TCT TTC CCT ACA CGA CGC TCT TCC GAT CT [UMI] A TGG GAA AGA GTG TCC GCT GCC CTC AGG ATG CTC
C077_EMC7_rev	GTG ACT GGA GTT CAG ACG TGT GCT CTT CCG ATC TCC CGA GTG CTG GTA GAC G
C077_COL14A1_fw	GGA CAC TCT TTC CCT ACA CGA CGC TCT TCC GAT CT [UMI] A TGG GAA AGA GTG TCC CAA GGG CCT CCT GGG GA
C077_COL14A1_rev	GTG ACT GGA GTT CAG ACG TGT GCT CTT CCG ATC TAA GCC TGG TGT GCC TGG
C077_PHKG2_fw	GGA CAC TCT TTC CCT ACA CGA CGC TCT TCC GAT CT [UMI] A TGG GAA AGA GTG TCC CCT GCA CTA GAG CTC ACC CT
C077_PHKG2_rev	GTG ACT GGA GTT CAG ACG TGT GCT CTT CCG ATC TCT TAG GGC CAC TCG TCC AG

## Sheet: C090
Primer	Sequence
C090_EVI5_fw	GGA CAC TCT TTC CCT ACA CGA CGC TCT TCC GAT CT [UMI] A TGG GAA AGA GTG TCC ACC TCC TGT CCA AGG CTA TCT
C090_EVI5_rev	GTG ACT GGA GTT CAG ACG TGT GCT CTT CCG ATC TTT GAT CCG AAG GGA CAT TGC T
C090_OR5M3_fw	GGA CAC TCT TTC CCT ACA CGA CGC TCT TCC GAT CT [UMI] A TGG GAA AGA GTG TCC TCG AAT ACA GAC AAC CCT TGA CA
C090_OR5M3_rev	GTG ACT GGA GTT CAG ACG TGT GCT CTT CCG ATC TTG GCC TTT GAT AGA TAC ATG GCA
C090_AMICA1_fw	GGA CAC TCT TTC CCT ACA CGA CGC TCT TCC GAT CT [UMI] A TGG GAA AGA GTG TCC CTC GAT CAC CTC CCG TAC AA
C090_AMICA1_rev	GTG ACT GGA GTT CAG ACG TGT GCT CTT CCG ATC TAT TTT TGT ACC ATT TTC CCC CTC T
C090_RYR3_fw	GGA CAC TCT TTC CCT ACA CGA CGC TCT TCC GAT CT [UMI] A TGG GAA AGA GTG TCC AGG ACA CCA TCT TTG AAA TGC AG
C090_RYR3_rev	GTG ACT GGA GTT CAG ACG TGT GCT CTT CCG ATC TTC TTC CTC CTC TTC TGG CCT
C090_DRC7_fw	GGA CAC TCT TTC CCT ACA CGA CGC TCT TCC GAT CT [UMI] A TGG GAA AGA GTG TCC CTA AGG TGG TTG TTG TCC CAG G
C090_DRC7_rev	GTG ACT GGA GTT CAG ACG TGT GCT CTT CCG ATC TAG GTG CAT CAT GGC CTC GT
C090_BPTF_fw	GGA CAC TCT TTC CCT ACA CGA CGC TCT TCC GAT CT [UMI] A TGG GAA AGA GTG TCC CGG CCA AAG AGA CCA GAA ACG
C090_BPTF_rev	GTG ACT GGA GTT CAG ACG TGT GCT CTT CCG ATC TTT CCA GTT CTT CTT CTG CTA CCC
C090_BTBD17_fw	GGA CAC TCT TTC CCT ACA CGA CGC TCT TCC GAT CT [UMI] A TGG GAA AGA GTG TCC GAA TAC CCG GAC CTC ATC GG
C090_BTBD17_rev	GTG ACT GGA GTT CAG ACG TGT GCT CTT CCG ATC TGG CAG GGC AAC GCC A
C090_CCDC13_fw	GGA CAC TCT TTC CCT ACA CGA CGC TCT TCC GAT CT [UMI] A TGG GAA AGA GTG TCC AGC TCC TGC TTC ACA GAC T
C090_CCDC13_rev	GTG ACT GGA GTT CAG ACG TGT GCT CTT CCG ATC TCT GCA GGA CAG GCT GGT
C090_FLNB_fw	GGA CAC TCT TTC CCT ACA CGA CGC TCT TCC GAT CT [UMI] A TGG GAA AGA GTG TCC ACT GGC GAA GAA GTA GGC TT
C090_FLNB_rev	GTG ACT GGA GTT CAG ACG TGT GCT CTT CCG ATC TTC AGA ACC GTG CAG GTC AC
C090_RIMS2_fw	GGA CAC TCT TTC CCT ACA CGA CGC TCT TCC GAT CT [UMI] A TGG GAA AGA GTG TCC GGA ATG TGG AAC AGG GGC TTC
C090_RIMS2_rev	GTG ACT GGA GTT CAG ACG TGT GCT CTT CCG ATC TAC GAT GTC TGT CCA TTC GGC T

## Sheet: C100
Primer	Sequence
C100_C2orf61_fw	GGA CAC TCT TTC CCT ACA CGA CGC TCT TCC GAT CT [UMI] A TGG GAA AGA GTG TCC TCA GGA GGC ATA TAC TGC GGA AG
C100_C2orf61_rev	GTG ACT GGA GTT CAG ACG TGT GCT CTT CCG ATC TCG AAG GAA GGA AAA AGC CAC CTC
C100_DNAH5_fw	GGA CAC TCT TTC CCT ACA CGA CGC TCT TCC GAT CT [UMI] A TGG GAA AGA GTG TCC GAA ACT GGG CTG CAG TGA GA
C100_DNAH5_rev	GTG ACT GGA GTT CAG ACG TGT GCT CTT CCG ATC TAC TGC ACT ATG CTT GGG AGA
C100_GOLGA4_fw	GGA CAC TCT TTC CCT ACA CGA CGC TCT TCC GAT CT [UMI] A TGG GAA AGA GTG TCC CCA CTT CCT CAG CTG GAA CC
C100_GOLGA4_rev	GTG ACT GGA GTT CAG ACG TGT GCT CTT CCG ATC TAC CTA CTG GCT CTC CAT CAC T
C100_AK9_fw	GGA CAC TCT TTC CCT ACA CGA CGC TCT TCC GAT CT [UMI] A TGG GAA AGA GTG TCC CCA TCT TTA TCA ACT TTA GCA GCT T
C100_AK9_rev	GTG ACT GGA GTT CAG ACG TGT GCT CTT CCG ATC TGA CAC CGA AGA AGC CAA AAC A
C100_SLC33A1_fw	GGA CAC TCT TTC CCT ACA CGA CGC TCT TCC GAT CT [UMI] A TGG GAA AGA GTG TCC GCA TCA ACC AAC GGG GC
C100_SLC33A1_rev	GTG ACT GGA GTT CAG ACG TGT GCT CTT CCG ATC TAT ACA GAC CAA GCT TTC TTC AGT T
C100_KRT76_fw	GGA CAC TCT TTC CCT ACA CGA CGC TCT TCC GAT CT [UMI] A TGG GAA AGA GTG TCC GCT GCT GCC GGA GAC C
C100_KRT76_rev	GTG ACT GGA GTT CAG ACG TGT GCT CTT CCG ATC TAG AAA TCC TTC AGT GGC AGG AG
C100_DLG5_fw	GGA CAC TCT TTC CCT ACA CGA CGC TCT TCC GAT CT [UMI] A TGG GAA AGA GTG TCC TTT GTG CTT GTG TTT CCT CCG AA
C100_DLG5_rev	GTG ACT GGA GTT CAG ACG TGT GCT CTT CCG ATC TCA AAG ATG ACA ATA GCG CCA CAA A
C100_PLXNA2_fw	GGA CAC TCT TTC CCT ACA CGA CGC TCT TCC GAT CT [UMI] A TGG GAA AGA GTG TCC TTG ATG AGA GAG GAG ACA AAA TCG C
C100_PLXNA2_rev	GTG ACT GGA GTT CAG ACG TGT GCT CTT CCG ATC TCG GAA GCT GCC CCG AGA
C100_FAM46A_fw	GGA CAC TCT TTC CCT ACA CGA CGC TCT TCC GAT CT [UMI] A TGG GAA AGA GTG TCC ACT GTG CTC TCA TTT ACC ACT CCA
C100_FAM46A_rev	GTG ACT GGA GTT CAG ACG TGT GCT CTT CCG ATC TGT GGG ATT GGA AGA CCG CAA G
C100_MEGF11_fw	GGA CAC TCT TTC CCT ACA CGA CGC TCT TCC GAT CT [UMI] A TGG GAA AGA GTG TCC TCC ATC CAG GAA AGC ACT GG
C100_MEGF11_rev	GTG ACT GGA GTT CAG ACG TGT GCT CTT CCG ATC TTC TGC TCC TGT GCC AAC AAC

[truncated: 2 more sheets: C102, C123]
