# Supplementary material for: Patient-specific sequencing panels enable sensitive circulating tumor DNA analysis in rhabdomyosarcoma independent of genetic profile
Source: NPJ Precis Oncol. 2025 Oct 21;9:327. doi: 10.1038/s41698-025-01147-6 (PMC12540861; doi:10.1038/s41698-025-01147-6)
Supplement: Supplementary file 4 — Supplementary Data3 [file 41698_2025_1147_MOESM4_ESM.xlsx]

## Sheet: Descriptions
Title	Description
Sample	Blood sample ID
Days	Days since start of treatment
cfDNA Conc (ng/ml plasma)	Concentration after cfDNA extraction from plasma
cfDNA Input (ng)	Input cfDNA to simsen-seq library preparation
Sequencing Sample ID	Sequencing sample ID
Contig	Chromosome position of allele
Position	Position of allele
Assay	Assay name
Reference	Reference genome allele
A, C, G, T, I, D, N	Count of each allele in position
Coverage	Total coverage of position
Consensus group size	Consensus group sized used (always 3)
Max Non-ref Allele Count	Total counts of the most commonly occuring non-reference allele
Max Non-ref Allele Frequency	Frequency of the most commonly occuring non-reference allele
Max Non-ref Allele	Most commonly occuring non-reference allele
WES Non-ref Allele Frequency	Allele frequency of most commonly occuing non-reference allele from WES
WES Non-ref Allele	Most commonly occuing non-reference allele from WES
MTM/ml plasma	Calculated MTM/ml plasma - sum (max non-reference allele count)*cfDNA Conc/cfDNA Input
Median Coverage	Median total coverage among the coverage of the 10 assays (QC)
Total Coverage	Total coverage among the coverage of the 10 assays (QC)

## Sheet: C001
Patient	C001
Age at Diagnosis	9 years
Sample	Days	cfDNA Conc (ng/ml plasma)	cfDNA Input (ng)	Sequencing Sample ID	Contig	Position	Assay	Reference	A	C	G	T	I	D	N	Coverage	Consensus group size	Max Non-ref Allele Count	Max Non-ref Allele Frequency	Max Non-ref Allele	WES Non-ref Allele Frequency	WES Non-ref Allele	Matching Allele	MTM/ml plasma	Median Coverage/assay	Total Coverage
C001-0	0	4.92	21.09	C001-0	chr1	99892562	C001-AGL	G	0	0	3760	6	0	0	0	3766	3	6	0.0015932	T	0.480	T	6	69.5192	3643.5	31078
				C001-0	chr13	30241025	C001-KATNAL1	C	0	4749	24	0	0	0	0	4773	3	24	0.00502828	G	0.469	G	24
				C001-0	chr2	140442547	C001-LRP1B (1)	G	0	16	2732	0	0	0	0	2748	3	16	0.00582242	C	0.292	C	16
				C001-0	chr2	141480508	C001-LRP1B (2)	G	0	0	4029	36	0	0	0	4065	3	36	0.00885609	T	0.2	T	36
				C001-0	chr3	41227275	C001-CTNNB1	A	3672	0	0	19	0	0	0	3691	3	19	0.00514766	T	0.205	T	19
				C001-0	chr4	68654230	C001-UGT2B15	T	6	0	0	1684	0	0	0	1690	3	6	0.0035503	A	0.528	A	6
				C001-0	chr5	140849657	C001-PCDHA9	T	38	0	0	1426	0	0	0	1464	3	38	0.0259563	A	0.93	A	38
				C001-0	chr5	141355809	C001-PCDHGA4	G	0	62	4890	0	0	0	0	4952	3	62	0.0125202	C	0.718	C	62
				C001-0	chr5	177095550	C001-FGFR4	G	0	6	327	0	0	0	0	333	3	6	0.018018	C	0.64	C	6
				C001-0	chr5	177503272	C001-DOK3	C	85	3510	0	1	0	0	0	3596	3	85	0.0236374	A	0.571	A	85
C001-X0	21	6.81	29.19	C001_X0__C022_FU-2Y_S2	chr1	99892562	C001-AGL	G	0	0	4747	0	0	0	0	4747	3	0	0		0.480	T	0	0	4375	41925
				C001_X0__C022_FU-2Y_S2	chr13	30241025	C001-KATNAL1	C	0	6165	0	0	0	0	0	6165	3	0	0		0.469	G	0
				C001_X0__C022_FU-2Y_S2	chr2	140442547	C001-LRP1B (1)	G	0	0	3952	0	0	0	0	3952	3	0	0		0.292	C	0
				C001_X0__C022_FU-2Y_S2	chr2	141480508	C001-LRP1B (2)	G	0	0	5077	0	0	0	0	5077	3	0	0		0.2	T	0
				C001_X0__C022_FU-2Y_S2	chr3	41227275	C001-CTNNB1	A	4003	0	0	0	0	0	0	4003	3	0	0		0.205	T	0
				C001_X0__C022_FU-2Y_S2	chr4	68654230	C001-UGT2B15	T	0	0	0	2384	0	0	0	2384	3	0	0		0.528	A	0
				C001_X0__C022_FU-2Y_S2	chr5	140849657	C001-PCDHA9	T	0	0	0	2647	0	0	0	2647	3	0	0		0.93	A	0
				C001_X0__C022_FU-2Y_S2	chr5	141355809	C001-PCDHGA4	G	0	0	6310	0	0	0	0	6310	3	0	0		0.718	C	0
				C001_X0__C022_FU-2Y_S2	chr5	177095550	C001-FGFR4	G	0	0	497	0	0	0	0	497	3	0	0		0.64	C	0
				C001_X0__C022_FU-2Y_S2	chr5	177503272	C001-DOK3	C	0	6143	0	0	0	0	0	6143	3	0	0		0.571	A	0
C001-A4	63	10.71	45.9	C001-A4	chr1	99892562	C001-AGL	G	0	0	13368	0	0	0	0	13368	3	0	0		0.480	T	0	0	13502.5	117110
				C001-A4	chr13	30241025	C001-KATNAL1	C	0	15895	0	1	0	0	0	15896	3	1	6.29089e-05	T	0.469	G	0
				C001-A4	chr2	140442547	C001-LRP1B (1)	G	0	0	10629	0	0	0	0	10629	3	0	0		0.292	C	0
				C001-A4	chr2	141480508	C001-LRP1B (2)	G	0	0	13637	0	0	0	0	13637	3	0	0		0.2	T	0
				C001-A4	chr3	41227275	C001-CTNNB1	A	14030	0	0	0	0	0	0	14030	3	0	0		0.205	T	0
				C001-A4	chr4	68654230	C001-UGT2B15	T	0	0	0	5438	0	0	0	5438	3	0	0		0.528	A	0
				C001-A4	chr5	140849657	C001-PCDHA9	T	0	0	0	6843	0	0	0	6843	3	0	0		0.93	A	0
				C001-A4	chr5	141355809	C001-PCDHGA4	G	1	0	21150	0	0	0	0	21151	3	1	4.72791e-05	A	0.718	C	0
				C001-A4	chr5	177095550	C001-FGFR4	G	0	0	1389	0	0	0	0	1389	3	0	0		0.64	C	0
				C001-A4	chr5	177503272	C001-DOK3	C	0	14729	0	0	0	0	0	14729	3	0	0		0.571	A	0
C001-A5	83	2.78	8.88	C001_A5__C010_IPC20_S3	chr1	99892562	C001-AGL	G	0	0	660	0	0	0	0	660	3	0	0		0.480	T	0	0	616	5805
				C001_A5__C010_IPC20_S3	chr13	30241025	C001-KATNAL1	C	0	909	0	0	0	0	0	909	3	0	0		0.469	G	0
				C001_A5__C010_IPC20_S3	chr2	140442547	C001-LRP1B (1)	G	0	0	465	0	0	0	0	465	3	0	0		0.292	C	0
				C001_A5__C010_IPC20_S3	chr2	141480508	C001-LRP1B (2)	G	0	0	760	0	0	0	0	760	3	0	0		0.2	T	0
				C001_A5__C010_IPC20_S3	chr3	41227275	C001-CTNNB1	A	572	0	0	0	0	0	0	572	3	0	0		0.205	T	0
				C001_A5__C010_IPC20_S3	chr4	68654230	C001-UGT2B15	T	0	0	0	312	0	0	0	312	3	0	0		0.528	A	0
				C001_A5__C010_IPC20_S3	chr5	140849657	C001-PCDHA9	T	0	0	0	375	0	0	0	375	3	0	0		0.93	A	0
				C001_A5__C010_IPC20_S3	chr5	141355809	C001-PCDHGA4	G	0	0	927	0	0	0	0	927	3	0	0		0.718	C	0
				C001_A5__C010_IPC20_S3	chr5	177095550	C001-FGFR4	G	0	0	47	0	0	0	0	47	3	0	0		0.64	C	0
				C001_A5__C010_IPC20_S3	chr5	177503272	C001-DOK3	C	0	778	0	0	0	0	0	778	3	0	0		0.571	A	0
C001-A6	104	9.18	39.34	C001-A6	chr2	140442547	C001-LRP1B (1)	G	0	0	11555	0	0	0	0	11555	3	0	0		0.292	C	0	0	13693.5	27387
				C001-A6	chr2	141480508	C001-LRP1B (2)	G	0	0	15832	0	0	0	0	15832	3	0	0		0.2	T	0
C001-B9	167	3.38	9.6	C001-B9	chr1	99892562	C001-AGL	G	0	0	1164	0	0	0	0	1164	3	0	0		0.480	T	0	0	870.5	8413
				C001-B9	chr13	30241025	C001-KATNAL1	C	0	1508	0	0	0	0	0	1508	3	0	0		0.469	G	0
				C001-B9	chr2	140442547	C001-LRP1B (1)	G	0	0	649	0	0	0	0	649	3	0	0		0.292	C	0
				C001-B9	chr2	141480508	C001-LRP1B (2)	G	0	0	1173	0	0	0	0	1173	3	0	0		0.2	T	0
				C001-B9	chr3	41227275	C001-CTNNB1	A	790	0	0	0	0	0	0	790	3	0	0		0.205	T	0
				C001-B9	chr4	68654230	C001-UGT2B15	T	0	0	0	265	0	0	0	265	3	0	0		0.528	A	0
				C001-B9	chr5	140849657	C001-PCDHA9	T	0	0	0	480	0	0	0	480	3	0	0		0.93	A	0
				C001-B9	chr5	141355809	C001-PCDHGA4	G	0	0	1356	0	0	0	0	1356	3	0	0		0.718	C	0
				C001-B9	chr5	177095550	C001-FGFR4	G	0	0	77	0	0	0	0	77	3	0	0		0.64	C	0
				C001-B9	chr5	177503272	C001-DOK3	C	0	951	0	0	0	0	0	951	3	0	0		0.571	A	0
C001-FU3M	283	7.57	22.37	C001_FU-3M__C010_PREAN_S4	chr1	99892562	C001-AGL	G	0	0	2453	0	0	0	0	2453	3	0	0		0.480	T	0	0	2225	20390
				C001_FU-3M__C010_PREAN_S4	chr13	30241025	C001-KATNAL1	C	0	3242	0	0	0	0	0	3242	3	0	0		0.469	G	0
				C001_FU-3M__C010_PREAN_S4	chr2	140442547	C001-LRP1B (1)	G	0	0	1952	0	0	0	0	1952	3	0	0		0.292	C	0
				C001_FU-3M__C010_PREAN_S4	chr2	141480508	C001-LRP1B (2)	G	0	0	2511	0	0	0	0	2511	3	0	0		0.2	T	0
				C001_FU-3M__C010_PREAN_S4	chr3	41227275	C001-CTNNB1	A	1997	0	0	0	0	0	0	1997	3	0	0		0.205	T	0
				C001_FU-3M__C010_PREAN_S4	chr4	68654230	C001-UGT2B15	T	0	0	0	1114	0	0	0	1114	3	0	0		0.528	A	0
				C001_FU-3M__C010_PREAN_S4	chr5	140849657	C001-PCDHA9	T	0	0	0	1335	0	0	0	1335	3	0	0		0.93	A	0
				C001_FU-3M__C010_PREAN_S4	chr5	141355809	C001-PCDHGA4	G	0	0	2975	0	0	0	0	2975	3	0	0		0.718	C	0
				C001_FU-3M__C010_PREAN_S4	chr5	177095550	C001-FGFR4	G	0	0	206	0	0	0	0	206	3	0	0		0.64	C	0
				C001_FU-3M__C010_PREAN_S4	chr5	177503272	C001-DOK3	C	0	2605	0	0	0	0	0	2605	3	0	0		0.571	A	0
C001-X1	350	4.8	13.44	C001_X1__C022_IPC20_S6	chr1	99892562	C001-AGL	G	0	0	847	0	0	0	0	847	3	0	0		0.480	T	0	0.357143	786.5	7855
				C001_X1__C022_IPC20_S6	chr13	30241025	C001-KATNAL1	C	0	1234	0	0	0	0	0	1234	3	0	0		0.469	G	0
				C001_X1__C022_IPC20_S6	chr2	140442547	C001-LRP1B (1)	G	0	0	689	0	0	0	0	689	3	0	0		0.292	C	0
				C001_X1__C022_IPC20_S6	chr2	141480508	C001-LRP1B (2)	G	0	0	1036	0	0	0	0	1036	3	0	0		0.2	T	0
				C001_X1__C022_IPC20_S6	chr3	41227275	C001-CTNNB1	A	726	0	0	0	0	0	0	726	3	0	0		0.205	T	0
				C001_X1__C022_IPC20_S6	chr4	68654230	C001-UGT2B15	T	0	0	0	369	0	0	0	369	3	0	0		0.528	A	0
				C001_X1__C022_IPC20_S6	chr5	140849657	C001-PCDHA9	T	0	0	0	427	0	0	0	427	3	0	0		0.93	A	0
				C001_X1__C022_IPC20_S6	chr5	141355809	C001-PCDHGA4	G	0	0	1384	0	0	0	0	1384	3	0	0		0.718	C	0
				C001_X1__C022_IPC20_S6	chr5	177095550	C001-FGFR4	G	0	0	74	0	0	0	0	74	3	0	0		0.64	C	0
				C001_X1__C022_IPC20_S6	chr5	177503272	C001-DOK3	C	1	1068	0	0	0	0	0	1069	3	1	0.000935454	A	0.571	A	1
C001-FU9M	439	3.9	11.19	C001_FU-9M_S5	chr1	99892562	C001-AGL	G	0	0	182	0	0	0	0	182	3	0	0		0.480	T	0	0	182	1818
				C001_FU-9M_S5	chr13	30241025	C001-KATNAL1	C	0	240	0	0	0	0	0	240	3	0	0		0.469	G	0
				C001_FU-9M_S5	chr2	140442547	C001-LRP1B (1)	G	0	0	182	0	0	0	0	182	3	0	0		0.292	C	0
				C001_FU-9M_S5	chr2	141480508	C001-LRP1B (2)	G	0	0	260	0	0	0	0	260	3	0	0		0.2	T	0
				C001_FU-9M_S5	chr3	41227275	C001-CTNNB1	A	177	0	0	0	0	0	0	177	3	0	0		0.205	T	0
				C001_FU-9M_S5	chr4	68654230	C001-UGT2B15	T	0	0	0	83	0	0	0	83	3	0	0		0.528	A	0
				C001_FU-9M_S5	chr5	140849657	C001-PCDHA9	T	0	0	0	88	0	0	0	88	3	0	0		0.93	A	0
				C001_FU-9M_S5	chr5	141355809	C001-PCDHGA4	G	0	0	325	0	0	0	0	325	3	0	0		0.718	C	0
				C001_FU-9M_S5	chr5	177095550	C001-FGFR4	G	0	0	2	0	0	0	0	2	3	0	0		0.64	C	0
				C001_FU-9M_S5	chr5	177503272	C001-DOK3	C	0	279	0	0	0	0	0	279	3	0	0		0.571	A	0

## Sheet: C002
Patient	C002
Age at Diagnosis	8 years
Sample	Days	cfDNA Conc (ng/ml plasma)	cfDNA Input (ng)	Sequencing Sample ID	Contig	Position	Assay	Reference	A	C	G	T	I	D	N	Coverage	Consensus group size	Max Non-ref Allele Count	Max Non-ref Allele Frequency	Max Non-ref Allele	WES Non-ref Allele Frequency	WES Non-ref Allele	Matching Allele	MTM/ml plasma	Median Coverage/assay	Total Coverage
C002-PRET	0	2.59	9.84	C002-PRE-T	chr11	17720147	C002-MYOD1	T	0	0	0	1099	0	0	0	1099	3	0	0		0.983	G	0	2.10569	787	8079
				C002-PRE-T	chr11	82839332	C002-PRCP	C	0	777	0	0	0	0	0	777	3	0	0		0.44	T	0
				C002-PRE-T	chr12	98649531	C002-APAF1	G	0	3	773	0	0	0	0	776	3	3	0.00386598	C	0.523	C	3
				C002-PRE-T	chr19	8973115	C002-MUC16	G	0	0	797	0	0	0	0	797	3	0	0		0.468	A	0
				C002-PRE-T	chr19	13830952	C002-ZSWIM4	G	0	0	276	0	0	0	0	276	3	0	0		0.459	T	0
				C002-PRE-T	chr2	157766004	C002-AVCR1	C	3	1381	0	0	0	0	0	1384	3	3	0.00216763	A	0.457	A	3
				C002-PRE-T	chr3	68417400	C002-FAM19A1	A	1401	0	0	0	0	0	0	1401	3	0	0		0.447	T	0
				C002-PRE-T	chr4	69204450	C002-UGT2B11	C	0	829	0	0	0	0	0	829	3	0	0		0.453	G	0
				C002-PRE-T	chr5	161326399	C002-GABRB2	C	0	367	0	0	0	0	0	367	3	0	0		0.4	T	0
				C002-PRE-T	chrX	85345883	C002-POF1B	C	0	371	0	2	0	0	0	373	3	2	0.00536193	T	0.418	T	2
C002-A4	63	9.64	28.93	C002-A4	chr11	17720147	C002-MYOD1	T	0	0	0	3711	0	0	0	3711	3	0	0		0.983	G	0	0	3147.5	31974
				C002-A4	chr11	82839332	C002-PRCP	C	0	3187	0	0	0	0	0	3187	3	0	0		0.44	T	0
				C002-A4	chr12	98649531	C002-APAF1	G	0	0	3108	0	0	0	0	3108	3	0	0		0.523	C	0
				C002-A4	chr19	8973115	C002-MUC16	G	0	0	3558	0	0	0	0	3558	3	0	0		0.468	A	0
				C002-A4	chr19	13830952	C002-ZSWIM4	G	0	0	1180	0	0	0	0	1180	3	0	0		0.459	T	0
				C002-A4	chr2	157766004	C002-AVCR1	C	0	5657	0	0	0	0	0	5657	3	0	0		0.457	A	0
				C002-A4	chr3	68417400	C002-FAM19A1	A	5734	0	0	0	0	0	0	5734	3	0	0		0.447	T	0
				C002-A4	chr4	69204450	C002-UGT2B11	C	0	2997	0	0	0	0	0	2997	3	0	0		0.453	G	0
				C002-A4	chr5	161326399	C002-GABRB2	C	0	1472	0	0	0	0	0	1472	3	0	0		0.4	T	0
				C002-A4	chrX	85345883	C002-POF1B	C	0	1370	0	0	0	0	0	1370	3	0	0		0.418	T	0
C002-A6	105	3.05	7.92	C002_A6_S12	chr11	17720147	C002-MYOD1	T	0	0	0	172	0	0	0	172	3	0	0		0.983	G	0	0	200.5	1985
				C002_A6_S12	chr11	82839332	C002-PRCP	C	0	132	0	0	0	0	0	132	3	0	0		0.44	T	0
				C002_A6_S12	chr12	98649531	C002-APAF1	G	0	0	247	0	0	0	0	247	3	0	0		0.523	C	0
				C002_A6_S12	chr19	8973115	C002-MUC16	G	0	0	229	0	0	0	0	229	3	0	0		0.468	A	0
				C002_A6_S12	chr19	13830952	C002-ZSWIM4	G	0	0	94	0	0	0	0	94	3	0	0		0.459	T	0
				C002_A6_S12	chr2	157766004	C002-AVCR1	C	0	389	0	0	0	0	0	389	3	0	0		0.457	A	0
				C002_A6_S12	chr3	68417400	C002-FAM19A1	A	275	0	0	0	0	0	0	275	3	0	0		0.447	T	0
				C002_A6_S12	chr4	69204450	C002-UGT2B11	C	0	242	0	0	0	0	0	242	3	0	0		0.453	G	0
				C002_A6_S12	chr5	161326399	C002-GABRB2	C	0	135	0	0	0	0	0	135	3	0	0		0.4	T	0
				C002_A6_S12	chrX	85345883	C002-POF1B	C	0	70	0	0	0	0	0	70	3	0	0		0.418	T	0
C002-A7	126	6.76	20.57	C002-A7	chr11	17720147	C002-MYOD1	T	0	0	0	1358	0	0	0	1358	3	0	0		0.983	G	0	0	1395.5	15949
				C002-A7	chr11	82839332	C002-PRCP	C	0	1276	0	0	0	0	0	1276	3	0	0		0.44	T	0
				C002-A7	chr12	98649531	C002-APAF1	G	0	0	1931	0	0	0	0	1931	3	0	0		0.523	C	0
				C002-A7	chr19	8973115	C002-MUC16	G	0	0	1705	0	0	0	0	1705	3	0	0		0.468	A	0
				C002-A7	chr19	13830952	C002-ZSWIM4	G	0	0	727	0	0	0	0	727	3	0	0		0.459	T	0
				C002-A7	chr2	157766004	C002-AVCR1	C	0	2453	0	0	0	0	0	2453	3	0	0		0.457	A	0
				C002-A7	chr3	68417400	C002-FAM19A1	A	2823	0	0	0	0	0	0	2823	3	0	0		0.447	T	0
				C002-A7	chr4	69204450	C002-UGT2B11	C	0	1433	0	0	0	0	0	1433	3	0	0		0.453	G	0
				C002-A7	chr5	161326399	C002-GABRB2	C	0	1184	0	0	0	0	0	1184	3	0	0		0.4	T	0
				C002-A7	chrX	85345883	C002-POF1B	C	0	1059	0	0	0	0	0	1059	3	0	0		0.418	T	0
C002-PREOP	148	9.89	30.09	C002-PREOP	chr12	98649531	C002-APAF1	G	0	0	3524	0	0	0	0	3524	3	0	0		0.523	C	0	10.8465	3416.5	27892
				C002-PREOP	chr19	8973115	C002-MUC16	G	4	0	3628	0	0	0	0	3632	3	4	0.00110132	A	0.468	A	4
				C002-PREOP	chr19	13830952	C002-ZSWIM4	G	0	0	1253	5	0	0	0	1258	3	5	0.00397456	T	0.459	T	5
				C002-PREOP	chr2	157766004	C002-AVCR1	C	6	6667	0	0	0	0	0	6673	3	6	0.000899146	A	0.457	A	6
				C002-PREOP	chr3	68417400	C002-FAM19A1	A	6317	0	0	7	0	0	0	6324	3	7	0.00110689	T	0.447	T	7
				C002-PREOP	chr4	69204450	C002-UGT2B11	C	0	3301	8	0	0	0	0	3309	3	8	0.00241765	G	0.453	G	8
				C002-PREOP	chr5	161326399	C002-GABRB2	C	0	1585	0	0	0	0	0	1585	3	0	0		0.4	T	0
				C002-PREOP	chrX	85345883	C002-POF1B	C	0	1584	0	3	0	0	0	1587	3	3	0.00189036	T	0.418	T	3
C002-POSTOP:1	150	7.32	21.34	C002-POSTOP-1	chr11	82839332	C002-PRCP	C	0	2515	0	0	0	0	0	2515	3	0	0		0.44	T	0	0	2515	23142
				C002-POSTOP-1	chr12	98649531	C002-APAF1	G	0	0	2746	0	0	0	0	2746	3	0	0		0.523	C	0
				C002-POSTOP-1	chr19	8973115	C002-MUC16	G	0	0	2859	0	0	0	0	2859	3	0	0		0.468	A	0
				C002-POSTOP-1	chr19	13830952	C002-ZSWIM4	G	0	0	1066	0	0	0	0	1066	3	0	0		0.459	T	0
				C002-POSTOP-1	chr2	157766004	C002-AVCR1	C	0	4601	0	0	0	0	0	4601	3	0	0		0.457	A	0
				C002-POSTOP-1	chr3	68417400	C002-FAM19A1	A	4698	0	0	0	0	0	0	4698	3	0	0		0.447	T	0
				C002-POSTOP-1	chr4	69204450	C002-UGT2B11	C	0	2361	0	0	0	0	0	2361	3	0	0		0.453	G	0
				C002-POSTOP-1	chr5	161326399	C002-GABRB2	C	0	1173	0	0	0	0	0	1173	3	0	0		0.4	T	0
				C002-POSTOP-1	chrX	85345883	C002-POF1B	C	0	1123	0	0	0	0	0	1123	3	0	0		0.418	T	0
C002-B8	156	6.3	18.9	C002-B8	chr12	98649531	C002-APAF1	G	0	1	2189	0	0	0	0	2190	3	1	0.000456621	C	0.523	C	1	1	2190	14795
				C002-B8	chr19	8973115	C002-MUC16	G	1	0	2249	0	0	0	0	2250	3	1	0.000444444	A	0.468	A	1
				C002-B8	chr19	13830952	C002-ZSWIM4	G	0	0	832	1	0	0	0	833	3	1	0.00120048	T	0.459	T	1
				C002-B8	chr2	157766004	C002-AVCR1	C	0	3803	0	0	0	0	0	3803	3	0	0		0.457	A	0
				C002-B8	chr3	68417400	C002-FAM19A1	A	3783	0	0	0	0	0	0	3783	3	0	0		0.447	T	0
				C002-B8	chr5	161326399	C002-GABRB2	C	0	894	0	0	0	0	0	894	3	0	0		0.4	T	0
				C002-B8	chrX	85345883	C002-POF1B	C	0	1042	0	0	0	0	0	1042	3	0	0		0.418	T	0
C002-FU3M	260	8.66	25.97	C002-FU-3M	chr12	98649531	C002-APAF1	G	0	0	3384	0	0	0	0	3384	3	0	0		0.523	C	0	0	3350.5	28104
				C002-FU-3M	chr19	8973115	C002-MUC16	G	0	0	3731	0	0	0	0	3731	3	0	0		0.468	A	0
				C002-FU-3M	chr19	13830952	C002-ZSWIM4	G	0	0	1391	0	0	0	0	1391	3	0	0		0.459	T	0
				C002-FU-3M	chr2	157766004	C002-AVCR1	C	0	6864	0	0	0	0	0	6864	3	0	0		0.457	A	0
				C002-FU-3M	chr3	68417400	C002-FAM19A1	A	6792	0	0	0	0	0	0	6792	3	0	0		0.447	T	0
				C002-FU-3M	chr4	69204450	C002-UGT2B11	C	0	3317	0	0	0	0	0	3317	3	0	0		0.453	G	0
				C002-FU-3M	chr5	161326399	C002-GABRB2	C	0	1307	0	0	0	0	0	1307	3	0	0		0.4	T	0
				C002-FU-3M	chrX	85345883	C002-POF1B	C	0	1318	0	0	0	0	0	1318	3	0	0		0.418	T	0
C002-R1	431	10.03	30.09	C002-R1	chr12	98649531	C002-APAF1	G	0	2	4697	1	0	0	0	4700	3	2	0.000425532	C	0.523	C	2	4.33333	5486	31544
				C002-R1	chr19	8973115	C002-MUC16	G	9	0	5477	0	0	0	0	5486	3	9	0.00164054	A	0.468	A	9
				C002-R1	chr2	157766004	C002-AVCR1	C	0	9919	0	0	0	0	0	9919	3	0	0		0.457	A	0
				C002-R1	chr3	68417400	C002-FAM19A1	A	9501	0	0	0	0	0	0	9501	3	0	0		0.447	T	0
				C002-R1	chr5	161326399	C002-GABRB2	C	2	1934	0	2	0	0	0	1938	3	2	0.00103199	T	0.4	T	2
C002-R2	452	11.44	34.33	C002-R2_S13	chr11	17720147	C002-MYOD1	T	0	0	0	5139	0	0	0	5139	3	0	0		0.983	G	0	0	3411	33159
				C002-R2_S13	chr11	82839332	C002-PRCP	C	0	3871	0	0	0	0	0	3871	3	0	0		0.44	T	0
				C002-R2_S13	chr12	98649531	C002-APAF1	G	0	0	1881	0	0	0	0	1881	3	0	0		0.523	C	0
				C002-R2_S13	chr19	8973115	C002-MUC16	G	0	0	3025	0	0	0	0	3025	3	0	0		0.468	A	0
				C002-R2_S13	chr19	13830952	C002-ZSWIM4	G	0	0	1155	0	0	0	0	1155	3	0	0		0.459	T	0
				C002-R2_S13	chr2	157766004	C002-AVCR1	C	0	6629	0	0	0	0	0	6629	3	0	0		0.457	A	0
				C002-R2_S13	chr3	68417400	C002-FAM19A1	A	4816	0	0	0	0	0	0	4816	3	0	0		0.447	T	0
				C002-R2_S13	chr4	69204450	C002-UGT2B11	C	0	3797	0	0	0	0	0	3797	3	0	0		0.453	G	0
				C002-R2_S13	chr5	161326399	C002-GABRB2	C	0	1479	0	0	0	0	0	1479	3	0	0		0.4	T	0
				C002-R2_S13	chrX	85345883	C002-POF1B	C	0	1367	0	0	0	0	0	1367	3	0	0		0.418	T	0
C002-R3	476	9.63	29.31	C002-R3	chr12	98649531	C002-APAF1	G	0	0	3413	0	0	0	0	3413	3	0	0		0.523	C	0	0	3430	29770
				C002-R3	chr19	8973115	C002-MUC16	G	0	0	3936	0	0	0	0	3936	3	0	0		0.468	A	0
				C002-R3	chr19	13830952	C002-ZSWIM4	G	0	0	1333	0	0	0	0	1333	3	0	0		0.459	T	0
				C002-R3	chr2	157766004	C002-AVCR1	C	0	7472	0	0	0	0	0	7472	3	0	0		0.457	A	0
				C002-R3	chr3	68417400	C002-FAM19A1	A	7291	0	0	0	0	0	0	7291	3	0	0		0.447	T	0
				C002-R3	chr4	69204450	C002-UGT2B11	C	0	3447	0	0	0	0	0	3447	3	0	0		0.453	G	0
				C002-R3	chr5	161326399	C002-GABRB2	C	0	1447	0	0	0	0	0	1447	3	0	0		0.4	T	0
				C002-R3	chrX	85345883	C002-POF1B	C	0	1431	0	0	0	0	0	1431	3	0	0		0.418	T	0
C002-R4	500	9.43	28.29	C002-R4	chr11	82839332	C002-PRCP	C	0	3266	0	0	0	0	0	3266	3	0	0		0.44	T	0	0.333333	3106	28698
				C002-R4	chr12	98649531	C002-APAF1	G	0	0	3106	0	0	0	0	3106	3	0	0		0.523	C	0
				C002-R4	chr19	8973115	C002-MUC16	G	0	0	3872	0	0	0	0	3872	3	0	0		0.468	A	0
				C002-R4	chr19	13830952	C002-ZSWIM4	G	0	0	1184	0	0	0	0	1184	3	0	0		0.459	T	0
				C002-R4	chr2	157766004	C002-AVCR1	C	0	5756	0	1	0	0	0	5757	3	1	0.000173702	T	0.457	A	1
				C002-R4	chr3	68417400	C002-FAM19A1	A	5832	0	0	0	0	0	0	5832	3	0	0		0.447	T	0
				C002-R4	chr4	69204450	C002-UGT2B11	C	0	3013	0	0	0	0	0	3013	3	0	0		0.453	G	0
				C002-R4	chr5	161326399	C002-GABRB2	C	0	1338	0	0	0	0	0	1338	3	0	0		0.4	T	0
				C002-R4	chrX	85345883	C002-POF1B	C	0	1330	0	0	0	0	0	1330	3	0	0		0.418	T	0
C002-POSTOP:2	526	21.86	65.57	C002-POSTOP-2	chr11	82839332	C002-PRCP	C	0	9778	0	0	0	0	0	9778	3	0	0		0.44	T	0	0.333384	8909	81695
				C002-POSTOP-2	chr12	98649531	C002-APAF1	G	0	0	8072	0	0	0	0	8072	3	0	0		0.523	C	0
				C002-POSTOP-2	chr19	8973115	C002-MUC16	G	1	0	9680	0	0	0	0	9681	3	1	0.000103295	A	0.468	A	1
				C002-POSTOP-2	chr19	13830952	C002-ZSWIM4	G	0	0	3055	0	0	0	0	3055	3	0	0		0.459	T	0
				C002-POSTOP-2	chr2	157766004	C002-AVCR1	C	0	16982	0	0	0	0	0	16982	3	0	0		0.457	A	0
				C002-POSTOP-2	chr3	68417400	C002-FAM19A1	A	17520	0	0	0	0	0	0	17520	3	0	0		0.447	T	0
				C002-POSTOP-2	chr4	69204450	C002-UGT2B11	C	0	8909	0	0	0	0	0	8909	3	0	0		0.453	G	0
				C002-POSTOP-2	chr5	161326399	C002-GABRB2	C	0	4086	0	0	0	0	0	4086	3	0	0		0.4	T	0
				C002-POSTOP-2	chrX	85345883	C002-POF1B	C	0	3612	0	0	0	0	0	3612	3	0	0		0.418	T	0
C002-X1	834	4.67	10.08	C002_X1_S14	chr11	17720147	C002-MYOD1	T	0	0	0	201	0	0	0	201	3	0	0		0.983	G	0	2.31647	193	1942
				C002_X1_S14	chr11	82839332	C002-PRCP	C	0	143	0	0	0	0	0	143	3	0	0		0.44	T	0
				C002_X1_S14	chr12	98649531	C002-APAF1	G	0	0	185	0	0	0	0	185	3	0	0		0.523	C	0
				C002_X1_S14	chr19	8973115	C002-MUC16	G	2	0	215	0	0	0	0	217	3	2	0.00921659	A	0.468	A	2
				C002_X1_S14	chr19	13830952	C002-ZSWIM4	G	0	0	71	0	0	0	0	71	3	0	0		0.459	T	0
				C002_X1_S14	chr2	157766004	C002-AVCR1	C	2	412	0	0	0	0	0	414	3	2	0.00483092	A	0.457	A	2
				C002_X1_S14	chr3	68417400	C002-FAM19A1	A	356	0	0	1	0	0	0	357	3	1	0.00280112	T	0.447	T	1
				C002_X1_S14	chr4	69204450	C002-UGT2B11	C	0	229	0	0	0	0	0	229	3	0	0		0.453	G	0
				C002_X1_S14	chr5	161326399	C002-GABRB2	C	0	69	0	0	0	0	0	69	3	0	0		0.4	T	0
				C002_X1_S14	chrX	85345883	C002-POF1B	C	0	56	0	0	0	0	0	56	3	0	0		0.418	T	0
C002-X2	935	12.85	33.04	C002_X2_S15	chr11	17720147	C002-MYOD1	T	0	0	8	3801	0	0	0	3809	3	8	0.00210029	G	0.983	G	8	25.6689	3664.5	36147
				C002_X2_S15	chr11	82839332	C002-PRCP	C	0	2938	0	5	0	0	0	2943	3	5	0.00169895	T	0.44	T	5
				C002_X2_S15	chr12	98649531	C002-APAF1	G	0	4	3599	0	0	0	0	3603	3	4	0.00111019	C	0.523	C	4
				C002_X2_S15	chr19	8973115	C002-MUC16	G	9	0	4089	0	0	0	0	4098	3	9	0.00219619	A	0.468	A	9
				C002_X2_S15	chr19	13830952	C002-ZSWIM4	G	0	0	1780	0	0	0	0	1780	3	0	0		0.459	T	0
				C002_X2_S15	chr2	157766004	C002-AVCR1	C	13	6873	0	0	0	0	0	6886	3	13	0.00188789	A	0.457	A	13
				C002_X2_S15	chr3	68417400	C002-FAM19A1	A	5996	0	0	11	0	0	0	6007	3	11	0.0018312	T	0.447	T	11
				C002_X2_S15	chr4	69204450	C002-UGT2B11	C	0	3722	4	0	0	0	0	3726	3	4	0.00107354	G	0.453	G	4
				C002_X2_S15	chr5	161326399	C002-GABRB2	C	0	1879	0	5	0	0	0	1884	3	5	0.00265393	T	0.4	T	5
				C002_X2_S15	chrX	85345883	C002-POF1B	C	0	1404	0	7	0	0	0	1411	3	7	0.00496102	T	0.418	T	7

## Sheet: C003
Patient	C003
Age at Diagnosis	1 year																						*germline variants
Sample	Days	cfDNA Conc (ng/ml plasma)	cfDNA Input (ng)	Sequencing Sample ID	Contig	Position	Assay	Reference	A	C	G	T	I	D	N	Coverage	Consensus group size	Max Non-ref Allele Count	Max Non-ref Allele Frequency	Max Non-ref Allele	WES Non-ref Allele Frequency	WES Non-ref Allele	Matching Allele	MTM/ml plasma	Median Coverage	Total Coverage
PRET	0	4.6125	14.76	C003-PRET_S11	chr1	89133354	C003-GBP7	A	387	0	80	0	0	0	0	467*	3	80	0.171306	G	0.16	G	80*	0	279.5	2116
				C003-PRET_S11	chr1	155187732	C003-MUC1	T	0	0	0	315	0	0	0	315	3	0	0		0.141	G	0
				C003-PRET_S11	chr11	95795550	C003-CEP57	C	0	80	0	54	0	0	0	134*	3	54	0.402985	T	0.56	T	54*
				C003-PRET_S11	chr12	47751134	C003-RAPGEF3	A	116	0	0	0	0	0	0	116	3	0	0		0.115	C	0
				C003-PRET_S11	chr22	17841939	C003-MICAL3	T	0	0	0	287	0	0	0	287	3	0	0		0.127	G	0
				C003-PRET_S11	chr3	36738157	C003-DCLK3	T	0	0	0	272	0	0	0	272	3	0	0		0.171	G	0
				C003-PRET_S11	chr3	125504633	C003-SNX4	T	0	0	0	8	0	0	0	8	3	0	0		0.158	G	0
				C003-PRET_S11	chr3	130421337	C003-COL6A5	T	0	0	0	718	0	0	0	718	3	0	0		0.183	G	0
				C003-PRET_S11	chr4	176711632	C003-VEGFC	G	0	0	79	0	0	0	0	79	3	0	0		0.152	C	0
				C003-PRET_S11	chr8	10609947	C003-RP1L1	C	0	321	0	0	0	0	0	321	3	0	0		0.134	G	0
C003-A2	21	9.70833	29.9571	C003-A2_S2	chr1	89133354	C003-GBP7	A	2946	0	865	0	0	0	0	3811*	3	865	0.226975	G	0.16	G	865*	0	1915.5	15279
				C003-A2_S2	chr1	155187732	C003-MUC1	T	0	0	0	2419	0	0	0	2419	3	0	0		0.141	G	0
				C003-A2_S2	chr11	95795550	C003-CEP57	C	0	596	0	613	0	0	0	1209*	3	613	0.507031	T	0.56	T	613*
				C003-A2_S2	chr12	47751134	C003-RAPGEF3	A	887	0	0	0	0	0	0	887	3	0	0		0.115	C	0
				C003-A2_S2	chr22	17841939	C003-MICAL3	T	0	0	0	1988	0	0	0	1988	3	0	0		0.127	G	0
				C003-A2_S2	chr3	36738157	C003-DCLK3	T	0	0	0	1843	0	0	0	1843	3	0	0		0.171	G	0
				C003-A2_S2	chr3	125504633	C003-SNX4	T	0	0	0	32	0	0	0	32	3	0	0		0.158	G	0
				C003-A2_S2	chr3	130421337	C003-COL6A5	T	0	0	0	4518	0	0	0	4518	3	0	0		0.183	G	0
				C003-A2_S2	chr4	176711632	C003-VEGFC	G	0	0	559	0	0	0	0	559	3	0	0		0.152	C	0
				C003-A2_S2	chr8	10609947	C003-RP1L1	C	0	3033	0	0	0	0	0	3033	3	0	0		0.134	G	0
C003-A3	42	13.7083	42.3	C003-A3_S3	chr1	89133354	C003-GBP7	A	5667	0	1795	0	0	0	0	7462*	3	1795	0.240552	G	0.16	G	1795*	0	3861.5	30880
				C003-A3_S3	chr1	155187732	C003-MUC1	T	0	0	0	4686	0	0	0	4686	3	0	0		0.141	G	0
				C003-A3_S3	chr11	95795550	C003-CEP57	C	0	1270	0	1258	0	0	0	2528*	3	1258	0.497627	T	0.56	T	1258*
				C003-A3_S3	chr12	47751134	C003-RAPGEF3	A	1886	0	0	0	0	0	0	1886	3	0	0		0.115	C	0
				C003-A3_S3	chr22	17841939	C003-MICAL3	T	0	0	0	3968	0	0	0	3968	3	0	0		0.127	G	0
				C003-A3_S3	chr3	36738157	C003-DCLK3	T	0	0	0	3755	0	0	0	3755	3	0	0		0.171	G	0
				C003-A3_S3	chr3	125504633	C003-SNX4	T	0	0	0	79	0	0	0	79	3	0	0		0.158	G	0
				C003-A3_S3	chr3	130421337	C003-COL6A5	T	0	0	0	9229	0	0	0	9229	3	0	0		0.183	G	0
				C003-A3_S3	chr4	176711632	C003-VEGFC	G	0	0	1120	0	0	0	0	1120	3	0	0		0.152	C	0
				C003-A3_S3	chr8	10609947	C003-RP1L1	C	0	6157	0	0	0	0	0	6157	3	0	0		0.134	G	0
C003-A4	62	11.625	35.8714	C003-A4_S4	chr1	89133354	C003-GBP7	A	3940	0	1065	0	0	0	0	5005*	3	1065	0.212787	G	0.16	G	1065*	0	2071.5	17330
				C003-A4_S4	chr1	155187732	C003-MUC1	T	0	0	0	2745	0	0	0	2745	3	0	0		0.141	G	0
				C003-A4_S4	chr11	95795550	C003-CEP57	C	0	993	0	889	0	0	0	1882*	3	889	0.47237	T	0.56	T	889*
				C003-A4_S4	chr12	47751134	C003-RAPGEF3	A	1046	0	0	0	0	0	0	1046	3	0	0		0.115	C	0
				C003-A4_S4	chr22	17841939	C003-MICAL3	T	0	0	0	2118	0	0	0	2118	3	0	0		0.127	G	0
				C003-A4_S4	chr3	36738157	C003-DCLK3	T	0	0	0	2025	0	0	0	2025	3	0	0		0.171	G	0
				C003-A4_S4	chr3	125504633	C003-SNX4	T	0	0	0	53	0	0	0	53	3	0	0		0.158	G	0
				C003-A4_S4	chr3	130421337	C003-COL6A5	T	0	0	0	5473	0	0	0	5473	3	0	0		0.183	G	0
				C003-A4_S4	chr4	176711632	C003-VEGFC	G	0	0	750	0	0	0	0	750	3	0	0		0.152	C	0
				C003-A4_S4	chr8	10609947	C003-RP1L1	C	0	3120	0	0	0	0	0	3120	3	0	0		0.134	G	0
C003-A5	83	28.0833	86.6571	C003-A5_S5	chr1	89133354	C003-GBP7	A	15396	0	4342	0	0	0	0	19738*	3	4342	0.219982	G	0.16	G	4342*	0	10552	72858
				C003-A5_S5	chr1	155187732	C003-MUC1	T	0	0	0	11629	0	0	0	11629	3	0	0		0.141	G	0
				C003-A5_S5	chr11	95795550	C003-CEP57	C	0	3641	0	3432	0	0	0	7073*	3	3432	0.485226	T	0.56	T	3432*
				C003-A5_S5	chr12	47751134	C003-RAPGEF3	A	5342	0	0	0	0	0	0	5342	3	0	0		0.115	C	0
				C003-A5_S5	chr22	17841939	C003-MICAL3	T	0	0	0	11669	0	0	0	11669	3	0	0		0.127	G	0
				C003-A5_S5	chr3	36738157	C003-DCLK3	T	0	0	0	9475	0	0	0	9475	3	0	0		0.171	G	0
				C003-A5_S5	chr3	125504633	C003-SNX4	T	0	0	0	201	0	0	0	201	3	0	0		0.158	G	0
				C003-A5_S5	chr3	130421337	C003-COL6A5	T	0	0	0	19470	0	0	0	19470	3	0	0		0.183	G	0
				C003-A5_S5	chr4	176711632	C003-VEGFC	G	0	0	2794	0	0	0	0	2794	3	0	0		0.152	C	0
				C003-A5_S5	chr8	10609947	C003-RP1L1	C	0	12278	0	0	0	0	0	12278	3	0	0		0.134	G	0
C003-A6	103	29.662	90.2571	C003-A6_S6	chr1	89133354	C003-GBP7	A	15739	0	4385	0	0	0	0	20124*	3	4385	0.217899	G	0.16	G	4385*	0	11021.5	80443
				C003-A6_S6	chr1	155187732	C003-MUC1	T	0	1	0	12217	0	0	0	12218	3	1	8.18465e-05	C	0.141	G	0
				C003-A6_S6	chr11	95795550	C003-CEP57	C	0	4034	0	3744	0	0	0	7778*	3	3744	0.481358	T	0.56	T	3744*
				C003-A6_S6	chr12	47751134	C003-RAPGEF3	A	5511	0	0	0	0	0	0	5511	3	0	0		0.115	C	0
				C003-A6_S6	chr22	17841939	C003-MICAL3	T	0	0	0	12192	0	0	0	12192	3	0	0		0.127	G	0
				C003-A6_S6	chr3	36738157	C003-DCLK3	T	0	0	0	9851	0	0	0	9851	3	0	0		0.171	G	0
				C003-A6_S6	chr3	125504633	C003-SNX4	T	0	0	0	229	0	0	0	229	3	0	0		0.158	G	0
				C003-A6_S6	chr3	130421337	C003-COL6A5	T	1	0	0	21751	0	0	0	21752	3	1	4.59728e-05	A	0.183	G	0
				C003-A6_S6	chr4	176711632	C003-VEGFC	G	0	0	3138	0	0	0	0	3138	3	0	0		0.152	C	0
				C003-A6_S6	chr8	10609947	C003-RP1L1	C	0	15552	0	0	0	0	0	15552	3	0	0		0.134	G	0
C003-A7	125	22.6667	69.9429	C003-A7_S7	chr1	89133354	C003-GBP7	A	12270	0	3201	0	0	0	0	15471*	3	3201	0.206903	G	0.16	G	3201*	0	8609	59297
				C003-A7_S7	chr1	155187732	C003-MUC1	T	0	1	0	9631	0	0	0	9632	3	1	0.000103821	C	0.141	G	0
				C003-A7_S7	chr11	95795550	C003-CEP57	C	0	3056	0	2749	0	0	0	5805*	3	2749	0.473557	T	0.56	T	2749*
				C003-A7_S7	chr12	47751134	C003-RAPGEF3	A	3612	0	0	0	0	0	0	3612	3	0	0		0.115	C	0
				C003-A7_S7	chr22	17841939	C003-MICAL3	T	0	0	0	9542	0	0	0	9542	3	0	0		0.127	G	0
				C003-A7_S7	chr3	36738157	C003-DCLK3	T	0	0	0	7676	0	0	0	7676	3	0	0		0.171	G	0
				C003-A7_S7	chr3	125504633	C003-SNX4	T	0	0	0	163	0	0	0	163	3	0	0		0.158	G	0
				C003-A7_S7	chr3	130421337	C003-COL6A5	T	0	0	0	15689	0	0	0	15689	3	0	0		0.183	G	0
				C003-A7_S7	chr4	176711632	C003-VEGFC	G	0	0	2372	0	0	0	0	2372	3	0	0		0.152	C	0
				C003-A7_S7	chr8	10609947	C003-RP1L1	C	1	10610	0	0	0	0	0	10611	3	1	9.42418e-05	A	0.134	G	0
C003-B8	167	5.4	15.12	C003-B8_S8	chr1	89133354	C003-GBP7	A	352	0	60	0	0	0	0	412*	3	60	0.145631	G	0.16	G	60*	0	240	1866
				C003-B8_S8	chr1	155187732	C003-MUC1	T	0	0	0	363	0	0	0	363	3	0	0		0.141	G	0
				C003-B8_S8	chr11	95795550	C003-CEP57	C	0	86	0	61	0	0	0	147*	3	61	0.414966	T	0.56	T	61*
				C003-B8_S8	chr12	47751134	C003-RAPGEF3	A	78	0	0	0	0	0	0	78	3	0	0		0.115	C	0
				C003-B8_S8	chr22	17841939	C003-MICAL3	T	0	0	0	259	0	0	0	259	3	0	0		0.127	G	0
				C003-B8_S8	chr3	36738157	C003-DCLK3	T	0	0	0	221	0	0	0	221	3	0	0		0.171	G	0
				C003-B8_S8	chr3	125504633	C003-SNX4	T	0	0	0	4	0	0	0	4	3	0	0		0.158	G	0
				C003-B8_S8	chr3	130421337	C003-COL6A5	T	0	0	0	577	0	0	0	577	3	0	0		0.183	G	0
				C003-B8_S8	chr4	176711632	C003-VEGFC	G	0	0	66	0	0	0	0	66	3	0	0		0.152	C	0
				C003-B8_S8	chr8	10609947	C003-RP1L1	C	0	298	0	0	0	0	0	298	3	0	0		0.134	G	0

## Sheet: C032
Patient	C032
Age at Diagnosis	10 years																						*germline variants
Sample	Days	cfDNA Conc (ng/ml plasma)	cfDNA Input (ng)	Sequencing Sample ID	Contig	Position	Assay	Reference	A	C	G	T	I	D	N	Coverage	Consensus group size	Max Non-ref Allele Count	Max Non-ref Allele Frequency	Max Non-ref Allele	WES Non-ref Allele Frequency	WES Non-ref Allele	Matching Allele	MTM/ml plasma	Median Coverage	Total Coverage
PRET	0	12.7385	35.4857	C032_PRET_L001_R1_001_trimmed	chr5	35904557	C032-CAPSL	G	13	0	2020	0	0	0	0	2033	3	13	0.006394490900147565	A	0.2	A	13	19.3846	2742	25591
				C032_PRET_L001_R1_001_trimmed	chr12	57607098	C032-DTX3	C	0	3211	0	26	0	0	0	3237	3	26	0.008032128514056224	T	0.044	T	26
				C032_PRET_L001_R1_001_trimmed	chr9	19346352	C032-DENND4C	G	0	0	1531	0	0	0	0	1531	3	0	0		0.1	A	0
				C032_PRET_L001_R1_001_trimmed	chr10	122579846	C032-DMBT1	T	2271	0	0	1942	0	0	0	4213	3	2271	0.5390458105862805	A	0.19	A	2271*
				C032_PRET_L001_R1_001_trimmed	chr4	70644565	C032-ENAM	C	13	1419	0	0	0	0	0	1432	3	13	0.009078212290502794	A	0.278	A	13
				C032_PRET_L001_R1_001_trimmed	chr17	16071548	C032-NCOR1	T	0	0	0	2776	0	0	0	2776	3	0	0		0.042	C	0
				C032_PRET_L001_R1_001_trimmed	chr3	48417964	C032-PLXNB1	C	0	3902	0	0	0	0	0	3902	3	0	0		0.039	T	0
				C032_PRET_L001_R1_001_trimmed	chr10	77985961	C032-POLR3A	G	1	0	2707	0	0	0	0	2708	3	1	0.00036927621861152144	A	0.053	A	1
				C032_PRET_L001_R1_001_trimmed	chr15	41527191	C032-RPAP1	C	0	2928	0	1	0	0	0	2929	3	1	0.0003414134516899966	T	0.028	T	1
				C032_PRET_L001_R1_001_trimmed	chr6	31900648	C032-ZBTB12	C	0	830	0	0	0	0	0	830	3	0	0		0.03	T	0
A1-2	18	30.0429	90.1286	C032_A1-2_L001_R1_001_trimmed	chr5	35904557	C032-CAPSL	G	0	0	11669	0	0	0	0	11669	3	0	0		0.2	A	0	3.66667	13995.5	134464
				C032_A1-2_L001_R1_001_trimmed	chr12	57607098	C032-DTX3	C	0	13073	0	0	0	0	0	13073	3	0	0		0.044	T	0
				C032_A1-2_L001_R1_001_trimmed	chr9	19346352	C032-DENND4C	G	1	0	11292	0	0	0	0	11293	3	1	8.855042946958293e-05	A	0.1	A	1
				C032_A1-2_L001_R1_001_trimmed	chr10	122579846	C032-DMBT1	T	11771	0	0	9222	0	0	0	20993	3	11771	0.5607107130948411	A	0.19	A	11771*
				C032_A1-2_L001_R1_001_trimmed	chr4	70644565	C032-ENAM	C	0	8578	0	0	0	0	0	8578	3	0	0		0.278	A	0
				C032_A1-2_L001_R1_001_trimmed	chr17	16071548	C032-NCOR1	T	0	0	0	15220	0	0	0	15220	3	0	0		0.042	C	0
				C032_A1-2_L001_R1_001_trimmed	chr3	48417964	C032-PLXNB1	C	1	17368	0	1	0	0	0	17370	3	1	5.757052389176742e-05	T	0.039	T	1
				C032_A1-2_L001_R1_001_trimmed	chr10	77985961	C032-POLR3A	G	2	0	16802	1	0	0	0	16805	3	2	0.000119012	A	0.053	A	2
				C032_A1-2_L001_R1_001_trimmed	chr15	41527191	C032-RPAP1	C	3	14909	0	6	0	0	0	14918	3	6	0.0004021986861509586	T	0.028	T	6
				C032_A1-2_L001_R1_001_trimmed	chr6	31900648	C032-ZBTB12	C	0	4544	0	1	0	0	0	4545	3	1	0.00022002200220022002	T	0.03	T	1
A2	25	23.1972	70.5857	C032_A2_L001_R1_001_trimmed	chr5	35904557	C032-CAPSL	G	0	0	8495	0	0	0	0	8495	3	0	0		0.2	A	0	0.985915	10727.5	97255
				C032_A2_L001_R1_001_trimmed	chr12	57607098	C032-DTX3	C	0	10624	0	0	0	0	0	10624	3	0	0		0.044	T	0
				C032_A2_L001_R1_001_trimmed	chr9	19346352	C032-DENND4C	G	1	0	6798	0	0	0	0	6799	3	1	0.00014708045300779526	A	0.1	A	1
				C032_A2_L001_R1_001_trimmed	chr10	122579846	C032-DMBT1	T	8686	0	0	6976	0	0	0	15662	3	8686	0.5545907291533648	A	0.19	A	8686*
				C032_A2_L001_R1_001_trimmed	chr4	70644565	C032-ENAM	C	0	6043	0	0	0	0	0	6043	3	0	0		0.278	A	0
				C032_A2_L001_R1_001_trimmed	chr17	16071548	C032-NCOR1	T	1	0	0	10936	0	0	0	10937	3	1	9.143275121148396e-05	A	0.042	C	0
				C032_A2_L001_R1_001_trimmed	chr3	48417964	C032-PLXNB1	C	0	13184	0	1	0	0	0	13185	3	1	7.584376185058778e-05	T	0.039	T	1
				C032_A2_L001_R1_001_trimmed	chr10	77985961	C032-POLR3A	G	0	0	11177	0	0	0	0	11177	3	0	0		0.053	A	0
				C032_A2_L001_R1_001_trimmed	chr15	41527191	C032-RPAP1	C	0	10831	0	0	0	0	0	10831	3	0	0		0.028	T	0
				C032_A2_L001_R1_001_trimmed	chr6	31900648	C032-ZBTB12	C	0	3501	0	1	0	0	0	3502	3	1	0.00028555111364934324	T	0.03	T	1
A3	46	42.7397	133.714	C032_A3_L001_R1_001_trimmed	chr5	35904557	C032-CAPSL	G	0	0	9791	2	0	0	0	9793	3	2	0.0002042275094455223	T	0.2	A	0	2.55708	16954	166620
				C032_A3_L001_R1_001_trimmed	chr12	57607098	C032-DTX3	C	0	16395	0	1	0	0	0	16396	3	1	6.0990485484264454e-05	T	0.044	T	1
				C032_A3_L001_R1_001_trimmed	chr9	19346352	C032-DENND4C	G	1	0	11107	0	0	0	0	11108	3	1	9.002520705797624e-05	A	0.1	A	1
				C032_A3_L001_R1_001_trimmed	chr10	122579846	C032-DMBT1	T	16526	0	0	12437	0	0	0	28963	3	16526	0.5705900631840625	A	0.19	A	16526*
				C032_A3_L001_R1_001_trimmed	chr4	70644565	C032-ENAM	C	0	9872	0	0	0	0	0	9872	3	0	0		0.278	A	0
				C032_A3_L001_R1_001_trimmed	chr17	16071548	C032-NCOR1	T	0	1	0	19065	0	0	0	19066	3	1	5.24493863421798e-05	C	0.042	C	1
				C032_A3_L001_R1_001_trimmed	chr3	48417964	C032-PLXNB1	C	3	23773	0	1	0	0	0	23777	3	3	0.0001261723514320562	A	0.039	T	0
				C032_A3_L001_R1_001_trimmed	chr10	77985961	C032-POLR3A	G	1	0	20707	0	0	0	0	20708	3	1	4.829051574270813e-05	A	0.053	A	1
				C032_A3_L001_R1_001_trimmed	chr15	41527191	C032-RPAP1	C	0	17508	0	4	0	0	0	17512	3	4	0.00022841480127912289	T	0.028	T	4
				C032_A3_L001_R1_001_trimmed	chr6	31900648	C032-ZBTB12	C	1	9424	0	0	0	0	0	9425	3	1	0.00010610079575596818	A	0.03	T	0
A4	67	9.42857	28.2857	C032_A4_L001_R1_001_trimmed	chr5	35904557	C032-CAPSL	G	0	0	1233	0	0	0	0	1233	3	0	0		0.2	A	0	0.333333	1327	13845
				C032_A4_L001_R1_001_trimmed	chr12	57607098	C032-DTX3	C	0	1258	0	0	0	0	0	1258	3	0	0		0.044	T	0
				C032_A4_L001_R1_001_trimmed	chr9	19346352	C032-DENND4C	G	0	0	1206	0	0	0	0	1206	3	0	0		0.1	A	0
				C032_A4_L001_R1_001_trimmed	chr10	122579846	C032-DMBT1	T	1447	0	0	1154	0	0	0	2601	3	1447	0.5563244905805459	A	0.19	A	1447*
				C032_A4_L001_R1_001_trimmed	chr4	70644565	C032-ENAM	C	1	867	0	0	0	0	0	868	3	1	0.001152073732718894	A	0.278	A	1
				C032_A4_L001_R1_001_trimmed	chr17	16071548	C032-NCOR1	T	0	0	0	1396	0	0	0	1396	3	0	0		0.042	C	0
				C032_A4_L001_R1_001_trimmed	chr3	48417964	C032-PLXNB1	C	0	1944	0	0	0	0	0	1944	3	0	0		0.039	T	0
				C032_A4_L001_R1_001_trimmed	chr10	77985961	C032-POLR3A	G	0	0	1412	0	0	0	0	1412	3	0	0		0.053	A	0
				C032_A4_L001_R1_001_trimmed	chr15	41527191	C032-RPAP1	C	0	1768	0	0	0	0	0	1768	3	0	0		0.028	T	0
				C032_A4_L001_R1_001_trimmed	chr6	31900648	C032-ZBTB12	C	0	159	0	0	0	0	0	159	3	0	0		0.03	T	0
A5	88	7.9726	23.28	C032_A5_L001_R1_001_trimmed	chr5	35904557	C032-CAPSL	G	0	0	1660	0	0	0	0	1660	3	0	0		0.2	A	0	0.684932	2230.5	28208
				C032_A5_L001_R1_001_trimmed	chr12	57607098	C032-DTX3	C	0	2147	0	0	0	0	0	2147	3	0	0		0.044	T	0
				C032_A5_L001_R1_001_trimmed	chr9	19346352	C032-DENND4C	G	0	0	1501	0	0	0	0	1501	3	0	0		0.1	A	0
				C032_A5_L001_R1_001_trimmed	chr10	122579846	C032-DMBT1	T	3019	0	0	2255	0	0	0	5274	3	3019	0.5724307925673113	A	0.19	A	3019*
				C032_A5_L001_R1_001_trimmed	chr4	70644565	C032-ENAM	C	0	1718	0	0	0	0	0	1718	3	0	0		0.278	A	0
				C032_A5_L001_R1_001_trimmed	chr17	16071548	C032-NCOR1	T	0	0	0	3325	0	0	0	3325	3	0	0		0.042	C	0
				C032_A5_L001_R1_001_trimmed	chr3	48417964	C032-PLXNB1	C	0	4923	0	1	0	0	0	4924	3	1	0.00020308692120227456	T	0.039	T	1
				C032_A5_L001_R1_001_trimmed	chr10	77985961	C032-POLR3A	G	0	0	3198	0	0	0	0	3198	3	0	0		0.053	A	0
				C032_A5_L001_R1_001_trimmed	chr15	41527191	C032-RPAP1	C	0	2179	0	1	0	0	0	2180	3	1	0.00045871559633027525	T	0.028	T	1
				C032_A5_L001_R1_001_trimmed	chr6	31900648	C032-ZBTB12	C	0	2281	0	0	0	0	0	2281	3	0	0		0.03	T	0
A6	109	7.8	21.84	C032_A6_L001_R1_001_trimmed	chr5	35904557	C032-CAPSL	G	0	0	890	0	0	0	0	890	3	0	0		0.2	A	0	0	1112.5	11289
				C032_A6_L001_R1_001_trimmed	chr12	57607098	C032-DTX3	C	0	1103	0	0	0	0	0	1103	3	0	0		0.044	T	0
				C032_A6_L001_R1_001_trimmed	chr9	19346352	C032-DENND4C	G	0	0	934	0	0	0	0	934	3	0	0		0.1	A	0
				C032_A6_L001_R1_001_trimmed	chr10	122579846	C032-DMBT1	T	1197	0	0	994	0	0	0	2191	3	1197	0.5463258785942492	A	0.19	A	1197*
				C032_A6_L001_R1_001_trimmed	chr4	70644565	C032-ENAM	C	0	667	0	0	0	0	0	667	3	0	0		0.278	A	0
				C032_A6_L001_R1_001_trimmed	chr17	16071548	C032-NCOR1	T	0	0	0	1122	0	0	0	1122	3	0	0		0.042	C	0
				C032_A6_L001_R1_001_trimmed	chr3	48417964	C032-PLXNB1	C	0	1651	0	0	0	0	0	1651	3	0	0		0.039	T	0
				C032_A6_L001_R1_001_trimmed	chr10	77985961	C032-POLR3A	G	0	0	1159	0	0	0	0	1159	3	0	0		0.053	A	0
				C032_A6_L001_R1_001_trimmed	chr15	41527191	C032-RPAP1	C	0	1458	0	0	0	0	0	1458	3	0	0		0.028	T	0
				C032_A6_L001_R1_001_trimmed	chr6	31900648	C032-ZBTB12	C	0	114	0	0	0	0	0	114	3	0	0		0.03	T	0
A7	145	17.5147	51.0429	C032_A7_L001_R1_001_trimmed	chr5	35904557	C032-CAPSL	G	0	0	3906	0	0	0	0	3906	3	0	0		0.2	A	0	1.02941	4423.5	60633
				C032_A7_L001_R1_001_trimmed	chr12	57607098	C032-DTX3	C	0	4457	0	0	0	0	0	4457	3	0	0		0.044	T	0
				C032_A7_L001_R1_001_trimmed	chr9	19346352	C032-DENND4C	G	0	0	3887	2	0	0	0	3889	3	2	0.0005142710208279763	T	0.1	A	0
				C032_A7_L001_R1_001_trimmed	chr10	122579846	C032-DMBT1	T	6417	0	0	4986	0	0	0	11403	3	6417	0.5627466456195738	A	0.19	A	6417*
				C032_A7_L001_R1_001_trimmed	chr4	70644565	C032-ENAM	C	0	4032	0	0	0	0	0	4032	3	0	0		0.278	A	0
				C032_A7_L001_R1_001_trimmed	chr17	16071548	C032-NCOR1	T	0	1	0	7531	0	0	0	7532	3	1	0.0001327668613913967	C	0.042	C	1
				C032_A7_L001_R1_001_trimmed	chr3	48417964	C032-PLXNB1	C	0	9740	0	0	0	0	0	9740	3	0	0		0.039	T	0
				C032_A7_L001_R1_001_trimmed	chr10	77985961	C032-POLR3A	G	1	0	7141	0	0	0	0	7142	3	1	0.00014001680201624196	A	0.053	A	1
				C032_A7_L001_R1_001_trimmed	chr15	41527191	C032-RPAP1	C	0	4389	0	1	0	0	0	4390	3	1	0.00022779043280182233	T	0.028	T	1
				C032_A7_L001_R1_001_trimmed	chr6	31900648	C032-ZBTB12	C	0	4142	0	0	0	0	0	4142	3	0	0		0.03	T	0
A8	172	13.4167	41.4	C032_A8_L001_R1_001_trimmed	chr5	35904557	C032-CAPSL	G	0	0	2146	0	0	0	0	2146	3	0	0		0.2	A	0	0.648148	3337	32452
				C032_A8_L001_R1_001_trimmed	chr12	57607098	C032-DTX3	C	0	2955	0	0	0	0	0	2955	3	0	0		0.044	T	0
				C032_A8_L001_R1_001_trimmed	chr9	19346352	C032-DENND4C	G	0	0	2660	0	0	0	0	2660	3	0	0		0.1	A	0
				C032_A8_L001_R1_001_trimmed	chr10	122579846	C032-DMBT1	T	3239	0	0	2663	0	0	0	5902	3	3239	0.5487970179600136	A	0.19	A	3239*
				C032_A8_L001_R1_001_trimmed	chr4	70644565	C032-ENAM	C	0	2032	0	0	0	0	0	2032	3	0	0		0.278	A	0
				C032_A8_L001_R1_001_trimmed	chr17	16071548	C032-NCOR1	T	0	0	0	3726	0	0	0	3726	3	0	0		0.042	C	0
				C032_A8_L001_R1_001_trimmed	chr3	48417964	C032-PLXNB1	C	0	4501	0	0	0	0	0	4501	3	0	0		0.039	T	0
				C032_A8_L001_R1_001_trimmed	chr10	77985961	C032-POLR3A	G	0	0	4123	0	0	0	0	4123	3	0	0		0.053	A	0
				C032_A8_L001_R1_001_trimmed	chr15	41527191	C032-RPAP1	C	0	3717	0	2	0	0	0	3719	3	2	0.0005377789728421619	T	0.028	T	2
				C032_A8_L001_R1_001_trimmed	chr6	31900648	C032-ZBTB12	C	0	688	0	0	0	0	0	688	3	0	0		0.03	T	0
FU3M	285	5.92	17.76	C032_FU3M_L001_R1_001_trimmed	chr5	35904557	C032-CAPSL	G	2	0	447	0	0	0	0	449	3	2	0.004454342984409799	A	0.2	A	2	2.66667	800	7661
				C032_FU3M_L001_R1_001_trimmed	chr12	57607098	C032-DTX3	C	0	901	0	6	0	0	0	907	3	6	0.006615214994487321	T	0.044	T	6
				C032_FU3M_L001_R1_001_trimmed	chr9	19346352	C032-DENND4C	G	0	0	466	0	0	0	0	466	3	0	0		0.1	A	0
				C032_FU3M_L001_R1_001_trimmed	chr10	122579846	C032-DMBT1	T	792	0	0	628	0	0	0	1420	3	792	0.5577464788732395	A	0.19	A	792*
				C032_FU3M_L001_R1_001_trimmed	chr4	70644565	C032-ENAM	C	0	507	0	0	0	0	0	507	3	0	0		0.278	A	0
				C032_FU3M_L001_R1_001_trimmed	chr17	16071548	C032-NCOR1	T	0	0	0	922	0	0	0	922	3	0	0		0.042	C	0
				C032_FU3M_L001_R1_001_trimmed	chr3	48417964	C032-PLXNB1	C	0	1057	0	0	0	0	0	1057	3	0	0		0.039	T	0
				C032_FU3M_L001_R1_001_trimmed	chr10	77985961	C032-POLR3A	G	0	0	921	0	0	0	0	921	3	0	0		0.053	A	0
				C032_FU3M_L001_R1_001_trimmed	chr15	41527191	C032-RPAP1	C	0	693	0	0	0	0	0	693	3	0	0		0.028	T	0
				C032_FU3M_L001_R1_001_trimmed	chr6	31900648	C032-ZBTB12	C	0	319	0	0	0	0	0	319	3	0	0		0.03	T	0
X	357	12.2763	39.9857	C032_X_L001_R1_001_trimmed	chr5	35904557	C032-CAPSL	G	0	0	1641	0	0	0	0	1641	3	0	0		0.2	A	0	0	2732	25741
				C032_X_L001_R1_001_trimmed	chr12	57607098	C032-DTX3	C	0	2624	0	0	0	0	0	2624	3	0	0		0.044	T	0
				C032_X_L001_R1_001_trimmed	chr9	19346352	C032-DENND4C	G	0	0	2190	0	0	0	0	2190	3	0	0		0.1	A	0
				C032_X_L001_R1_001_trimmed	chr10	122579846	C032-DMBT1	T	2419	0	0	2018	0	0	0	4437	3	2419	0.5451881902186162	A	0.19	A	2419*
				C032_X_L001_R1_001_trimmed	chr4	70644565	C032-ENAM	C	0	1717	0	0	0	0	0	1717	3	0	0		0.278	A	0
				C032_X_L001_R1_001_trimmed	chr17	16071548	C032-NCOR1	T	0	0	0	2840	0	0	0	2840	3	0	0		0.042	C	0
				C032_X_L001_R1_001_trimmed	chr3	48417964	C032-PLXNB1	C	0	3373	0	0	0	0	0	3373	3	0	0		0.039	T	0
				C032_X_L001_R1_001_trimmed	chr10	77985961	C032-POLR3A	G	0	0	3513	0	0	0	0	3513	3	0	0		0.053	A	0
				C032_X_L001_R1_001_trimmed	chr15	41527191	C032-RPAP1	C	0	2929	0	0	0	0	0	2929	3	0	0		0.028	T	0
				C032_X_L001_R1_001_trimmed	chr6	31900648	C032-ZBTB12	C	0	477	0	0	0	0	0	477	3	0	0		0.03	T	0
X2	427	21.3553	69.5571	C032_X2_L001_R1_001_trimmed	chr5	35904557	C032-CAPSL	G	1	0	4950	0	0	0	0	4951	3	1	0.00020197939810139365	A	0.2	A	1	1.53509	5907	80705
				C032_X2_L001_R1_001_trimmed	chr12	57607098	C032-DTX3	C	0	6182	0	2	0	0	0	6184	3	2	0.0003234152652005175	T	0.044	T	2
				C032_X2_L001_R1_001_trimmed	chr9	19346352	C032-DENND4C	G	0	0	4984	0	0	0	0	4984	3	0	0		0.1	A	0
				C032_X2_L001_R1_001_trimmed	chr10	122579846	C032-DMBT1	T	8684	0	0	6427	0	0	0	15111	3	8684	0.5746806961815896	A	0.19	A	8684*
				C032_X2_L001_R1_001_trimmed	chr4	70644565	C032-ENAM	C	1	4950	0	1	0	0	0	4952	3	1	0.00020193861066235866	A	0.278	A	1
				C032_X2_L001_R1_001_trimmed	chr17	16071548	C032-NCOR1	T	0	0	0	10625	0	0	0	10625	3	0	0		0.042	C	0
				C032_X2_L001_R1_001_trimmed	chr3	48417964	C032-PLXNB1	C	0	13255	0	1	0	0	0	13256	3	1	7.543753771876886e-05	T	0.039	T	1
				C032_X2_L001_R1_001_trimmed	chr10	77985961	C032-POLR3A	G	0	0	9684	0	0	0	0	9684	3	0	0		0.053	A	0
				C032_X2_L001_R1_001_trimmed	chr15	41527191	C032-RPAP1	C	0	5630	0	0	0	0	0	5630	3	0	0		0.028	T	0
				C032_X2_L001_R1_001_trimmed	chr6	31900648	C032-ZBTB12	C	0	5328	0	0	0	0	0	5328	3	0	0		0.03	T	0

## Sheet: C047
Patient	C047
Age at Diagnosis	15 years
Sample	Days	cfDNA Conc (ng/ml plasma)	cfDNA Input (ng)	Sequencing Sample ID	Contig	Position	Assay	Reference	A	C	G	T	I	D	N	Coverage	Consensus group size	Max Non-ref Allele Count	Max Non-ref Allele Frequency	Max Non-ref Allele	WES Non-ref Allele Frequency	WES Non-ref Allele	Matching Allele	MTM/ml plasma	Median Coverage/assay	Total Coverage
PRET	0	13.35	21.36	C047_PRET_S2_L001_R1_001_trimmed	chr3	142467934	C047-ATR	C	0	212	0	0	0	0	0	212	3	0	0		0.308	G	0	7.5	719	8500
				C047_PRET_S2_L001_R1_001_trimmed	chr2	79874148	C047-CTNNA2	C	3	856	0	0	0	0	0	859	3	3	0.0034924330616996507	A	0.182	A	3
				C047_PRET_S2_L001_R1_001_trimmed	chr9	37732439	C047-FRMPD1	G	0	0	50	0	0	0	0	50	3	0	0		0.395	A	0
				C047_PRET_S2_L001_R1_001_trimmed	chr9	135765148	C047-KCNT1	C	3	1053	0	0	0	0	0	1056	3	3	0.002840909090909091	A	0.379	A	3
				C047_PRET_S2_L001_R1_001_trimmed	chr1	11964219	C047-PLOD1	C	0	577	0	2	0	0	0	579	3	2	0.0034542314335060447	T	0.465	T	2
				C047_PRET_S2_L001_R1_001_trimmed	chr12	121823063	C047-SETD1B	G	0	0	501	0	0	0	0	501	3	0	0		0.291	T	0
				C047_PRET_S2_L001_R1_001_trimmed	chr2	197402635	C047-SF3B	C	0	1112	1	0	0	0	0	1113	3	1	0.0008984725965858042	G	0.179	A	0
				C047_PRET_S2_L001_R1_001_trimmed	chr16	70548394	C047-SF3B3	C	0	1729	0	0	0	0	0	1729	3	0	0		0.526	A	0
				C047_PRET_S2_L001_R1_001_trimmed	chr4	48171415	C047-TEC	G	4	0	1895	0	0	0	0	1899	3	4	0.00210637177461822	A	0.318	A	4
				C047_PRET_S2_L001_R1_001_trimmed	chrX	56563987	C047-UBQLN2	G	0	0	502	0	0	0	0	502	3	0	0		0.886	A	0
PRET2	12	26.0455	73.6714	C047_PRET2_L001_R1_001_trimmed	chr3	142467934	C047-ATR	C	1	1148	0	0	0	0	0	1149	3	1	0.0008703220191470844	A	0.308	G	0	1.06061	4440.5	53303
				C047_PRET2_L001_R1_001_trimmed	chr2	79874148	C047-CTNNA2	C	0	4628	0	0	0	0	0	4628	3	0	0		0.182	A	0
				C047_PRET2_L001_R1_001_trimmed	chr9	37732439	C047-FRMPD1	G	0	0	355	0	0	0	0	355	3	0	0		0.395	A	0
				C047_PRET2_L001_R1_001_trimmed	chr9	135765148	C047-KCNT1	C	0	8229	0	0	0	0	0	8229	3	0	0		0.379	A	0
				C047_PRET2_L001_R1_001_trimmed	chr1	11964219	C047-PLOD1	C	1	4251	0	1	0	0	0	4253	3	1	0.00023512814483893723	T	0.465	T	1
				C047_PRET2_L001_R1_001_trimmed	chr12	121823063	C047-SETD1B	G	0	0	3500	0	0	0	0	3500	3	0	0		0.291	T	0
				C047_PRET2_L001_R1_001_trimmed	chr2	197402635	C047-SF3B	C	1	7761	9	0	0	0	0	7771	3	9	0.0011581521039763223	G	0.179	A	0
				C047_PRET2_L001_R1_001_trimmed	chr16	70548394	C047-SF3B3	C	1	9161	0	0	0	0	0	9162	3	1	0.00010914647456887143	A	0.526	A	1
				C047_PRET2_L001_R1_001_trimmed	chr4	48171415	C047-TEC	G	1	0	10743	1	0	0	0	10745	3	1	9.306654257794323e-05	A	0.318	A	1
				C047_PRET2_L001_R1_001_trimmed	chrX	56563987	C047-UBQLN2	G	0	0	3511	0	0	0	0	3511	3	0	0		0.886	A	0
A2	48	31.7727	89.8714	C047_A2_L001_R1_001_trimmed	chr3	142467934	C047-ATR	C	0	588	0	0	0	0	0	588	3	0	0		0.308	G	0	0.353535	5164.5	61524
				C047_A2_L001_R1_001_trimmed	chr2	79874148	C047-CTNNA2	C	0	5793	0	0	0	0	0	5793	3	0	0		0.182	A	0
				C047_A2_L001_R1_001_trimmed	chr9	37732439	C047-FRMPD1	G	0	0	230	0	0	0	0	230	3	0	0		0.395	A	0
				C047_A2_L001_R1_001_trimmed	chr9	135765148	C047-KCNT1	C	0	10492	0	0	0	0	0	10492	3	0	0		0.379	A	0
				C047_A2_L001_R1_001_trimmed	chr1	11964219	C047-PLOD1	C	0	3361	0	1	0	0	0	3362	3	1	0.000297441998810232	T	0.465	T	1
				C047_A2_L001_R1_001_trimmed	chr12	121823063	C047-SETD1B	G	0	0	3864	0	0	0	0	3864	3	0	0		0.291	T	0
				C047_A2_L001_R1_001_trimmed	chr2	197402635	C047-SF3B	C	0	8860	6	0	0	0	0	8866	3	6	0.0006767426122264832	G	0.179	A	0
				C047_A2_L001_R1_001_trimmed	chr16	70548394	C047-SF3B3	C	0	11011	0	0	0	0	0	11011	3	0	0		0.526	A	0
				C047_A2_L001_R1_001_trimmed	chr4	48171415	C047-TEC	G	0	0	12781	1	0	0	0	12782	3	1	7.823501799405414e-05	T	0.318	A	0
				C047_A2_L001_R1_001_trimmed	chrX	56563987	C047-UBQLN2	G	0	0	4536	0	0	0	0	4536	3	0	0		0.886	A	0
A3	68	14.9577	45.5143	C047_A3_L001_R1_001_trimmed	chr3	142467934	C047-ATR	C	0	426	0	0	0	0	0	426	3	0	0		0.308	G	0	0	3801	45989
				C047_A3_L001_R1_001_trimmed	chr2	79874148	C047-CTNNA2	C	0	4524	0	0	0	0	0	4524	3	0	0		0.182	A	0
				C047_A3_L001_R1_001_trimmed	chr9	37732439	C047-FRMPD1	G	0	0	163	0	0	0	0	163	3	0	0		0.395	A	0
				C047_A3_L001_R1_001_trimmed	chr9	135765148	C047-KCNT1	C	0	7577	0	0	0	0	0	7577	3	0	0		0.379	A	0
				C047_A3_L001_R1_001_trimmed	chr1	11964219	C047-PLOD1	C	0	2643	0	0	0	0	0	2643	3	0	0		0.465	T	0
				C047_A3_L001_R1_001_trimmed	chr12	121823063	C047-SETD1B	G	0	0	3069	0	0	0	0	3069	3	0	0		0.291	T	0
				C047_A3_L001_R1_001_trimmed	chr2	197402635	C047-SF3B	C	0	6103	10	0	0	0	0	6113	3	10	0.0016358580075249468	G	0.179	A	0
				C047_A3_L001_R1_001_trimmed	chr16	70548394	C047-SF3B3	C	0	8899	0	0	0	0	0	8899	3	0	0		0.526	A	0
				C047_A3_L001_R1_001_trimmed	chr4	48171415	C047-TEC	G	0	0	9497	0	0	0	0	9497	3	0	0		0.318	A	0
				C047_A3_L001_R1_001_trimmed	chrX	56563987	C047-UBQLN2	G	0	0	3078	0	0	0	0	3078	3	0	0		0.886	A	0
A4	89	11.5417	35.6143	C047_A4_S8_L001_R1_001_trimmed	chr3	142467934	C047-ATR	C	0	293	0	0	0	0	0	293	3	0	0		0.308	G	0	0	1655.5	19362
				C047_A4_S8_L001_R1_001_trimmed	chr2	79874148	C047-CTNNA2	C	0	1964	0	0	0	0	0	1964	3	0	0		0.182	A	0
				C047_A4_S8_L001_R1_001_trimmed	chr9	37732439	C047-FRMPD1	G	0	0	100	0	0	0	0	100	3	0	0		0.395	A	0
				C047_A4_S8_L001_R1_001_trimmed	chr9	135765148	C047-KCNT1	C	0	2887	0	0	0	0	0	2887	3	0	0		0.379	A	0
				C047_A4_S8_L001_R1_001_trimmed	chr1	11964219	C047-PLOD1	C	0	1233	0	0	0	0	0	1233	3	0	0		0.465	T	0
				C047_A4_S8_L001_R1_001_trimmed	chr12	121823063	C047-SETD1B	G	0	0	1347	0	0	0	0	1347	3	0	0		0.291	T	0
				C047_A4_S8_L001_R1_001_trimmed	chr2	197402635	C047-SF3B	C	0	2496	3	0	0	0	0	2499	3	3	0.0012004801920768306	G	0.179	A	0
				C047_A4_S8_L001_R1_001_trimmed	chr16	70548394	C047-SF3B3	C	0	3882	0	0	0	0	0	3882	3	0	0		0.526	A	0
				C047_A4_S8_L001_R1_001_trimmed	chr4	48171415	C047-TEC	G	0	0	3893	0	0	0	0	3893	3	0	0		0.318	A	0
				C047_A4_S8_L001_R1_001_trimmed	chrX	56563987	C047-UBQLN2	G	0	0	1264	0	0	0	0	1264	3	0	0		0.886	A	0
POSTOP	118	7.61538	23.76	C047_POSTOP_L001_R1_001_trimmed	chr3	142467934	C047-ATR	C	0	118	0	0	0	0	0	118	3	0	0		0.308	G	0	0	1427.5	15090
				C047_POSTOP_L001_R1_001_trimmed	chr2	79874148	C047-CTNNA2	C	0	1694	0	0	0	0	0	1694	3	0	0		0.182	A	0
				C047_POSTOP_L001_R1_001_trimmed	chr9	37732439	C047-FRMPD1	G	0	0	45	0	0	0	0	45	3	0	0		0.395	A	0
				C047_POSTOP_L001_R1_001_trimmed	chr9	135765148	C047-KCNT1	C	0	2337	0	0	0	0	0	2337	3	0	0		0.379	A	0
				C047_POSTOP_L001_R1_001_trimmed	chr1	11964219	C047-PLOD1	C	0	709	0	0	0	0	0	709	3	0	0		0.465	T	0
				C047_POSTOP_L001_R1_001_trimmed	chr12	121823063	C047-SETD1B	G	0	0	1161	0	0	0	0	1161	3	0	0		0.291	T	0
				C047_POSTOP_L001_R1_001_trimmed	chr2	197402635	C047-SF3B	C	0	1834	0	0	0	0	0	1834	3	0	0		0.179	A	0
				C047_POSTOP_L001_R1_001_trimmed	chr16	70548394	C047-SF3B3	C	0	3019	0	0	0	0	0	3019	3	0	0		0.526	A	0
				C047_POSTOP_L001_R1_001_trimmed	chr4	48171415	C047-TEC	G	0	0	3208	0	0	0	0	3208	3	0	0		0.318	A	0
				C047_POSTOP_L001_R1_001_trimmed	chrX	56563987	C047-UBQLN2	G	0	0	965	0	0	0	0	965	3	0	0		0.886	A	0
B2	138	10.9231	36.5143	C047-B2_S4_L001_R1_001_adapt_trim	chr1	11964219	C047-PLOD1	C	0	2176	0	1	0	0	0	2177	3	1	0.000459348	T	0.465	T	1	1.19658	3789	41033
				C047-B2_S4_L001_R1_001_adapt_trim	chr12	121823063	C047-SETD1B	G	0	0	2793	0	0	0	0	2793	3	0	0		0.291	T	0
				C047-B2_S4_L001_R1_001_adapt_trim	chr16	70548394	C047-SF3B3	C	2	8108	0	0	0	0	0	8110	3	2	0.000246609	A	0.526	A	2
				C047-B2_S4_L001_R1_001_adapt_trim	chr2	79874148	C047-CTNNA2	C	0	4490	0	0	0	0	0	4490	3	0	0		0.182	A	0
				C047-B2_S4_L001_R1_001_adapt_trim	chr2	197402635	C047-SF3B	C	1	5222	3	0	0	0	0	5226	3	3	0.000574053	G	0.179	A	0
				C047-B2_S4_L001_R1_001_adapt_trim	chr3	142467934	C047-ATR	C	0	357	0	0	0	0	0	357	3	0	0		0.308	G	0
				C047-B2_S4_L001_R1_001_adapt_trim	chr4	48171415	C047-TEC	G	0	0	8727	0	0	0	0	8727	3	0	0		0.318	A	0
				C047-B2_S4_L001_R1_001_adapt_trim	chr9	37732439	C047-FRMPD1	G	0	0	170	0	0	0	0	170	3	0	0		0.395	A	0
				C047-B2_S4_L001_R1_001_adapt_trim	chr9	135765148	C047-KCNT1	C	1	5894	0	0	0	0	0	5895	3	1	0.000169635	A	0.379	A	1
				C047-B2_S4_L001_R1_001_adapt_trim	chrX	56563987	C047-UBQLN2	G	0	0	3088	0	0	0	0	3088	3	0	0		0.886	A	0
B3	159	10.8243	34.3286	C047-B3_S3_L001_R1_001_adapt_trim	chr1	11964219	C047-PLOD1	C	0	1659	0	0	0	0	0	1659	3	0	0		0.465	T	0	0.315315	3105.5	34837
				C047-B3_S3_L001_R1_001_adapt_trim	chr12	121823063	C047-SETD1B	G	0	0	2385	0	0	0	0	2385	3	0	0		0.291	T	0
				C047-B3_S3_L001_R1_001_adapt_trim	chr16	70548394	C047-SF3B3	C	0	7093	0	0	0	0	0	7093	3	0	0		0.526	A	0
				C047-B3_S3_L001_R1_001_adapt_trim	chr2	79874148	C047-CTNNA2	C	0	3802	0	0	0	0	0	3802	3	0	0		0.182	A	0
				C047-B3_S3_L001_R1_001_adapt_trim	chr2	197402635	C047-SF3B	C	0	4307	10	0	0	0	0	4317	3	10	0.00231642	G	0.179	A	0
				C047-B3_S3_L001_R1_001_adapt_trim	chr3	142467934	C047-ATR	C	0	286	0	0	0	0	0	286	3	0	0		0.308	G	0
				C047-B3_S3_L001_R1_001_adapt_trim	chr4	48171415	C047-TEC	G	0	0	7620	1	0	0	0	7621	3	1	0.000131216	T	0.318	A	1
				C047-B3_S3_L001_R1_001_adapt_trim	chr9	37732439	C047-FRMPD1	G	0	0	108	0	0	0	0	108	3	0	0		0.395	A	0
				C047-B3_S3_L001_R1_001_adapt_trim	chr9	135765148	C047-KCNT1	C	0	5157	0	0	0	0	0	5157	3	0	0		0.379	A	0
				C047-B3_S3_L001_R1_001_adapt_trim	chrX	56563987	C047-UBQLN2	G	0	0	2409	0	0	0	0	2409	3	0	0		0.886	A	0
B4	185	7.69231	24	C047_B4_S5_L001_R1_001_trimmed	chr3	142467934	C047-ATR	C	0	360	0	0	0	0	0	360	3	0	0		0.308	G	0	0.320513	2337	25947
				C047_B4_S5_L001_R1_001_trimmed	chr2	79874148	C047-CTNNA2	C	0	2805	0	0	0	0	0	2805	3	0	0		0.182	A	0
				C047_B4_S5_L001_R1_001_trimmed	chr9	37732439	C047-FRMPD1	G	0	0	133	0	0	0	0	133	3	0	0		0.395	A	0
				C047_B4_S5_L001_R1_001_trimmed	chr9	135765148	C047-KCNT1	C	0	3866	0	0	0	0	0	3866	3	0	0		0.379	A	0
				C047_B4_S5_L001_R1_001_trimmed	chr1	11964219	C047-PLOD1	C	0	1518	0	0	0	0	0	1518	3	0	0		0.465	T	0
				C047_B4_S5_L001_R1_001_trimmed	chr12	121823063	C047-SETD1B	G	0	0	1848	0	0	0	0	1848	3	0	0		0.291	T	0
				C047_B4_S5_L001_R1_001_trimmed	chr2	197402635	C047-SF3B	C	0	3091	3	0	0	0	0	3094	3	3	0.0009696186166774402	G	0.179	A	0
				C047_B4_S5_L001_R1_001_trimmed	chr16	70548394	C047-SF3B3	C	1	4745	0	0	0	0	0	4746	3	1	0.00021070375052675939	A	0.526	A	1
				C047_B4_S5_L001_R1_001_trimmed	chr4	48171415	C047-TEC	G	0	0	5708	0	0	0	0	5708	3	0	0		0.318	A	0
				C047_B4_S5_L001_R1_001_trimmed	chrX	56563987	C047-UBQLN2	G	0	0	1869	0	0	0	0	1869	3	0	0		0.886	A	0
B5	206	7.38158	22.44	C047_B5_L001_R1_001_trimmed	chr3	142467934	C047-ATR	C	0	207	0	0	0	0	0	207	3	0	0		0.308	G	0	0.328947	901	10850
				C047_B5_L001_R1_001_trimmed	chr2	79874148	C047-CTNNA2	C	0	1087	0	0	0	0	0	1087	3	0	0		0.182	A	0
				C047_B5_L001_R1_001_trimmed	chr9	37732439	C047-FRMPD1	G	0	0	54	0	0	0	0	54	3	0	0		0.395	A	0
				C047_B5_L001_R1_001_trimmed	chr9	135765148	C047-KCNT1	C	0	1422	0	0	0	0	0	1422	3	0	0		0.379	A	0
				C047_B5_L001_R1_001_trimmed	chr1	11964219	C047-PLOD1	C	0	675	0	0	0	0	0	675	3	0	0		0.465	T	0
				C047_B5_L001_R1_001_trimmed	chr12	121823063	C047-SETD1B	G	0	0	715	0	0	0	0	715	3	0	0		0.291	T	0
				C047_B5_L001_R1_001_trimmed	chr2	197402635	C047-SF3B	C	0	1401	0	0	0	0	0	1401	3	0	0		0.179	A	0
				C047_B5_L001_R1_001_trimmed	chr16	70548394	C047-SF3B3	C	0	2261	0	0	0	0	0	2261	3	0	0		0.526	A	0
				C047_B5_L001_R1_001_trimmed	chr4	48171415	C047-TEC	G	1	0	2325	0	0	0	0	2326	3	1	0.0004299226139294927	A	0.318	A	1
				C047_B5_L001_R1_001_trimmed	chrX	56563987	C047-UBQLN2	G	0	0	702	0	0	0	0	702	3	0	0		0.886	A	0
FU6M	368	7.09859	20.16	C047_FU6M_L001_R1_001_trimmed	chr3	142467934	C047-ATR	C	0	96	0	0	0	0	0	96	3	0	0		0.308	G	0	0	462.5	5370
				C047_FU6M_L001_R1_001_trimmed	chr2	79874148	C047-CTNNA2	C	0	562	0	0	0	0	0	562	3	0	0		0.182	A	0
				C047_FU6M_L001_R1_001_trimmed	chr9	37732439	C047-FRMPD1	G	0	0	30	0	0	0	0	30	3	0	0		0.395	A	0
				C047_FU6M_L001_R1_001_trimmed	chr9	135765148	C047-KCNT1	C	0	633	0	0	0	0	0	633	3	0	0		0.379	A	0
				C047_FU6M_L001_R1_001_trimmed	chr1	11964219	C047-PLOD1	C	0	358	0	0	0	0	0	358	3	0	0		0.465	T	0
				C047_FU6M_L001_R1_001_trimmed	chr12	121823063	C047-SETD1B	G	0	0	363	0	0	0	0	363	3	0	0		0.291	T	0
				C047_FU6M_L001_R1_001_trimmed	chr2	197402635	C047-SF3B	C	0	789	3	0	0	0	0	792	3	3	0.003787878787878788	G	0.179	A	0
				C047_FU6M_L001_R1_001_trimmed	chr16	70548394	C047-SF3B3	C	0	1049	0	0	0	0	0	1049	3	0	0		0.526	A	0
				C047_FU6M_L001_R1_001_trimmed	chr4	48171415	C047-TEC	G	0	0	1183	0	0	0	0	1183	3	0	0		0.318	A	0
				C047_FU6M_L001_R1_001_trimmed	chrX	56563987	C047-UBQLN2	G	0	0	304	0	0	0	0	304	3	0	0		0.886	A	0
FU1Y	605	5.80519	17.88	C047_FU1Y_L001_R1_001_trimmed	chr3	142467934	C047-ATR	C	0	107	0	0	0	0	0	107	3	0	0		0.308	G	0	0	390	4355
				C047_FU1Y_L001_R1_001_trimmed	chr2	79874148	C047-CTNNA2	C	0	435	0	0	0	0	0	435	3	0	0		0.182	A	0
				C047_FU1Y_L001_R1_001_trimmed	chr9	37732439	C047-FRMPD1	G	0	0	27	0	0	0	0	27	3	0	0		0.395	A	0
				C047_FU1Y_L001_R1_001_trimmed	chr9	135765148	C047-KCNT1	C	0	611	0	0	0	0	0	611	3	0	0		0.379	A	0
				C047_FU1Y_L001_R1_001_trimmed	chr1	11964219	C047-PLOD1	C	0	311	0	0	0	0	0	311	3	0	0		0.465	T	0
				C047_FU1Y_L001_R1_001_trimmed	chr12	121823063	C047-SETD1B	G	0	0	345	0	0	0	0	345	3	0	0		0.291	T	0
				C047_FU1Y_L001_R1_001_trimmed	chr2	197402635	C047-SF3B	C	0	571	0	0	0	0	0	571	3	0	0		0.179	A	0
				C047_FU1Y_L001_R1_001_trimmed	chr16	70548394	C047-SF3B3	C	0	866	0	0	0	0	0	866	3	0	0		0.526	A	0
				C047_FU1Y_L001_R1_001_trimmed	chr4	48171415	C047-TEC	G	0	0	855	0	0	0	0	855	3	0	0		0.318	A	0
				C047_FU1Y_L001_R1_001_trimmed	chrX	56563987	C047-UBQLN2	G	0	0	227	0	0	0	0	227	3	0	0		0.886	A	0

## Sheet: C068
Patient	C068
Age at Diagnosis	12 years
Sample	Days	cfDNA Conc (ng/ml plasma)	cfDNA Input (ng)	Sequencing Sample ID	Contig	Position	Assay	Reference	A	C	G	T	I	D	N	Coverage	Consensus group size	Max Non-ref Allele Count	Max Non-ref Allele Frequency	Max Non-ref Allele	WES Non-ref Allele Frequency	WES Non-ref Allele	Matching Allele	MTM/ml plasma	Median Coverage/assay	Total Coverage
PRET	0	8.52	25.2	C068-PRET_S6_L001_R1_001_trimmed	chr17	78507753	C068-DNAH17	G	0	0	752	0	0	0	0	752	3	0	0		0.286	A	0	0	818	8189
				C068-PRET_S6_L001_R1_001_trimmed	chr10	117548156	C068-EMX2	C	0	1098	0	0	0	0	0	1098	3	0	0		0.375	T	0
				C068-PRET_S6_L001_R1_001_trimmed	chr9	69385818	C068-FAM189A2	G	0	0	1192	0	0	0	0	1192	3	0	0		0.538	A	0
				C068-PRET_S6_L001_R1_001_trimmed	chr12	117761341	C068-KSR2	G	0	0	604	0	0	0	0	604	3	0	0		0.234	A	0
				C068-PRET_S6_L001_R1_001_trimmed	chr11	66422719	C068-NPAS4	G	0	0	838	0	0	0	0	838	3	0	0		0.37	A	0
				C068-PRET_S6_L001_R1_001_trimmed	chr6	158081149	C068-SYNJ2	G	0	0	1229	0	0	0	0	1229	3	0	0		0.467	A	0
				C068-PRET_S6_L001_R1_001_trimmed	chr4	105235512	C068-TET2	G	0	0	742	0	0	0	0	742	3	0	0		0.343	T	0
				C068-PRET_S6_L001_R1_001_trimmed	chr2	209926904	C068-UNC80	G	0	0	798	0	0	0	0	798	3	0	0		0.31	T	0
				C068-PRET_S6_L001_R1_001_trimmed	chr4	10077798	C068-WDR1	G	0	0	889	1	0	0	0	890	3	1	0.0011235955056179776	T	0.308	A	0
				C068-PRET_S6_L001_R1_001_trimmed	chr20	21356154	C068-XRN2	C	0	46	0	0	0	0	0	46	3	0	0		0.203	T	0
A2	24	11.41	34.71	C068-A2_S1_L001_R1_001_trimmed	chr17	78507753	C068-DNAH17	G	0	0	2637	0	0	0	0	2637	3	0	0		0.286	A	0	0.328724	2800.5	28969
				C068-A2_S1_L001_R1_001_trimmed	chr10	117548156	C068-EMX2	C	1	3726	0	0	0	0	0	3727	3	1	0.00026831231553528306	A	0.375	T	0
				C068-A2_S1_L001_R1_001_trimmed	chr9	69385818	C068-FAM189A2	G	0	0	4836	0	0	0	0	4836	3	0	0		0.538	A	0
				C068-A2_S1_L001_R1_001_trimmed	chr12	117761341	C068-KSR2	G	0	0	2290	0	0	0	0	2290	3	0	0		0.234	A	0
				C068-A2_S1_L001_R1_001_trimmed	chr11	66422719	C068-NPAS4	G	1	0	2695	0	0	0	0	2696	3	1	0.000370919881305638	A	0.37	A	1
				C068-A2_S1_L001_R1_001_trimmed	chr6	158081149	C068-SYNJ2	G	0	0	3904	0	0	0	0	3904	3	0	0		0.467	A	0
				C068-A2_S1_L001_R1_001_trimmed	chr4	105235512	C068-TET2	G	0	0	3105	0	0	0	0	3105	3	0	0		0.343	T	0
				C068-A2_S1_L001_R1_001_trimmed	chr2	209926904	C068-UNC80	G	0	0	2719	0	0	0	0	2719	3	0	0		0.31	T	0
				C068-A2_S1_L001_R1_001_trimmed	chr4	10077798	C068-WDR1	G	0	0	2882	0	0	0	0	2882	3	0	0		0.308	A	0
				C068-A2_S1_L001_R1_001_trimmed	chr20	21356154	C068-XRN2	C	0	173	0	0	0	0	0	173	3	0	0		0.203	T	0
A3	45	14.45	43.97	C068-A3_S2_L001_R1_001_trimmed	chr17	78507753	C068-DNAH17	G	0	0	5010	0	0	0	0	5010	3	0	0		0.286	A	0	1.31453	5548.5	54063
				C068-A3_S2_L001_R1_001_trimmed	chr10	117548156	C068-EMX2	C	0	6689	0	1	0	0	0	6690	3	1	0.00014947683109118088	T	0.375	T	1
				C068-A3_S2_L001_R1_001_trimmed	chr9	69385818	C068-FAM189A2	G	0	0	7943	0	0	0	0	7943	3	0	0		0.538	A	0
				C068-A3_S2_L001_R1_001_trimmed	chr12	117761341	C068-KSR2	G	0	0	4429	0	0	0	0	4429	3	0	0		0.234	A	0
				C068-A3_S2_L001_R1_001_trimmed	chr11	66422719	C068-NPAS4	G	1	0	6002	0	0	0	0	6003	3	1	0.0001665833749791771	A	0.37	A	1
				C068-A3_S2_L001_R1_001_trimmed	chr6	158081149	C068-SYNJ2	G	0	0	7675	0	0	0	0	7675	3	0	0		0.467	A	0
				C068-A3_S2_L001_R1_001_trimmed	chr4	105235512	C068-TET2	G	0	0	6191	0	0	0	0	6191	3	0	0		0.343	T	0
				C068-A3_S2_L001_R1_001_trimmed	chr2	209926904	C068-UNC80	G	0	0	4826	0	0	0	0	4826	3	0	0		0.31	T	0
				C068-A3_S2_L001_R1_001_trimmed	chr4	10077798	C068-WDR1	G	2	0	5092	0	0	0	0	5094	3	2	0.00039261876717707107	A	0.308	A	2
				C068-A3_S2_L001_R1_001_trimmed	chr20	21356154	C068-XRN2	C	0	202	0	0	0	0	0	202	3	0	0		0.203	T	0
A4	66	15.42	51.6	C068-A4_S5_L001_R1_001_trimmed	chr17	78507753	C068-DNAH17	G	1	0	4510	1	0	0	0	4512	3	1	0.00022163120567375886	T	0.286	A	0	0.298837	4571.5	48190
				C068-A4_S5_L001_R1_001_trimmed	chr10	117548156	C068-EMX2	C	0	5949	0	0	0	0	0	5949	3	0	0		0.375	T	0
				C068-A4_S5_L001_R1_001_trimmed	chr9	69385818	C068-FAM189A2	G	0	0	8195	1	0	0	0	8196	3	1	0.00012201073694485115	T	0.538	A	0
				C068-A4_S5_L001_R1_001_trimmed	chr12	117761341	C068-KSR2	G	0	0	3882	0	0	0	0	3882	3	0	0		0.234	A	0
				C068-A4_S5_L001_R1_001_trimmed	chr11	66422719	C068-NPAS4	G	1	0	4436	0	0	0	0	4437	3	1	0.000225377507324769	A	0.37	A	1
				C068-A4_S5_L001_R1_001_trimmed	chr6	158081149	C068-SYNJ2	G	0	0	6440	0	0	0	0	6440	3	0	0		0.467	A	0
				C068-A4_S5_L001_R1_001_trimmed	chr4	105235512	C068-TET2	G	0	0	5533	0	0	0	0	5533	3	0	0		0.343	T	0
				C068-A4_S5_L001_R1_001_trimmed	chr2	209926904	C068-UNC80	G	0	0	4292	0	0	0	0	4292	3	0	0		0.31	T	0
				C068-A4_S5_L001_R1_001_trimmed	chr4	10077798	C068-WDR1	G	0	0	4631	0	0	0	0	4631	3	0	0		0.308	A	0
				C068-A4_S5_L001_R1_001_trimmed	chr20	21356154	C068-XRN2	C	0	318	0	0	0	0	0	318	3	0	0		0.203	T	0
POSTOP	150	12.31	40.11	C068-POSTR_S3_L001_R1_001_trimmed	chr17	78507753	C068-DNAH17	G	0	0	2715	0	0	0	0	2715	3	0	0		0.286	A	0	0.306906	2783.5	29285
				C068-POSTR_S3_L001_R1_001_trimmed	chr10	117548157	C068-EMX2	G	1	0	3672	1	0	0	0	3674	3	1	0.00027218290691344586	T	0.375	T	1
				C068-POSTR_S3_L001_R1_001_trimmed	chr9	69385818	C068-FAM189A2	G	0	0	5055	1	0	0	0	5056	3	1	0.00019778481012658228	T	0.538	A	0
				C068-POSTR_S3_L001_R1_001_trimmed	chr12	117761341	C068-KSR2	G	0	0	2248	0	0	0	0	2248	3	0	0		0.234	A	0
				C068-POSTR_S3_L001_R1_001_trimmed	chr11	66422719	C068-NPAS4	G	0	0	2231	1	0	0	0	2232	3	1	0.00044802867383512545	T	0.37	A	0
				C068-POSTR_S3_L001_R1_001_trimmed	chr6	158081149	C068-SYNJ2	G	0	0	4211	1	0	0	0	4212	3	1	0.00023741690408357076	T	0.467	A	0
				C068-POSTR_S3_L001_R1_001_trimmed	chr4	105235512	C068-TET2	G	0	0	3367	0	0	0	0	3367	3	0	0		0.343	T	0
				C068-POSTR_S3_L001_R1_001_trimmed	chr2	209926904	C068-UNC80	G	0	0	2694	0	0	0	0	2694	3	0	0		0.31	T	0
				C068-POSTR_S3_L001_R1_001_trimmed	chr4	10077798	C068-WDR1	G	0	0	2852	0	0	0	0	2852	3	0	0		0.308	A	0
				C068-POSTR_S3_L001_R1_001_trimmed	chr20	21356159	C068-XRN2	C	0	235	0	0	0	0	0	235	3	0	0		0.203	T	0
A9	171	11.28	38.18	C068-A9_S7_L001_R1_001_trimmed	chr17	78507753	C068-DNAH17	G	0	0	4430	0	0	0	0	4430	3	0	0		0.286	A	0	0.590885	4586	46906
				C068-A9_S7_L001_R1_001_trimmed	chr10	117548157	C068-EMX2	G	0	0	5591	0	0	0	0	5591	3	0	0		0.375	T	0
				C068-A9_S7_L001_R1_001_trimmed	chr9	69385818	C068-FAM189A2	G	0	0	7013	1	0	0	0	7014	3	1	0.00014257199885942402	T	0.538	A	0
				C068-A9_S7_L001_R1_001_trimmed	chr12	117761341	C068-KSR2	G	0	0	4043	0	0	0	0	4043	3	0	0		0.234	A	0
				C068-A9_S7_L001_R1_001_trimmed	chr11	66422719	C068-NPAS4	G	0	0	4545	0	0	0	0	4545	3	0	0		0.37	A	0
				C068-A9_S7_L001_R1_001_trimmed	chr6	158081149	C068-SYNJ2	G	1	0	6845	0	0	0	0	6846	3	1	0.00014607069821793748	A	0.467	A	1
				C068-A9_S7_L001_R1_001_trimmed	chr4	105235512	C068-TET2	G	0	0	5154	1	0	0	0	5155	3	1	0.00019398642095053346	T	0.343	T	1
				C068-A9_S7_L001_R1_001_trimmed	chr2	209926904	C068-UNC80	G	0	0	4459	0	0	0	0	4459	3	0	0		0.31	T	0
				C068-A9_S7_L001_R1_001_trimmed	chr4	10077798	C068-WDR1	G	1	0	4625	1	0	0	0	4627	3	1	0.0002161227577263886	T	0.308	A	0
				C068-A9_S7_L001_R1_001_trimmed	chr20	21356159	C068-XRN2	C	0	196	0	0	0	0	0	196	3	0	0		0.203	T	0
FU1Y	544	8.26	27.25	C068-FU1Y_S4_L001_R1_001_trimmed	chr17	78507753	C068-DNAH17	G	0	0	1328	0	0	0	0	1328	3	0	0		0.286	A	0	0	1322	14524
				C068-FU1Y_S4_L001_R1_001_trimmed	chr10	117548157	C068-EMX2	G	0	0	1868	0	0	0	0	1868	3	0	0		0.375	T	0
				C068-FU1Y_S4_L001_R1_001_trimmed	chr9	69385818	C068-FAM189A2	G	0	0	2463	0	0	0	0	2463	3	0	0		0.538	A	0
				C068-FU1Y_S4_L001_R1_001_trimmed	chr12	117761341	C068-KSR2	G	0	0	1124	0	0	0	0	1124	3	0	0		0.234	A	0
				C068-FU1Y_S4_L001_R1_001_trimmed	chr11	66422719	C068-NPAS4	G	0	0	1260	0	0	0	0	1260	3	0	0		0.37	A	0
				C068-FU1Y_S4_L001_R1_001_trimmed	chr6	158081149	C068-SYNJ2	G	0	0	2234	0	0	0	0	2234	3	0	0		0.467	A	0
				C068-FU1Y_S4_L001_R1_001_trimmed	chr4	105235512	C068-TET2	G	0	0	1560	0	0	0	0	1560	3	0	0		0.343	T	0
				C068-FU1Y_S4_L001_R1_001_trimmed	chr2	209926904	C068-UNC80	G	0	0	1262	0	0	0	0	1262	3	0	0		0.31	T	0
				C068-FU1Y_S4_L001_R1_001_trimmed	chr4	10077798	C068-WDR1	G	0	0	1316	0	0	0	0	1316	3	0	0		0.308	A	0
				C068-FU1Y_S4_L001_R1_001_trimmed	chr20	21356159	C068-XRN2	C	0	109	0	0	0	0	0	109	3	0	0		0.203	T	0

## Sheet: C076
Patient	C076
Age at Diagnosis	15 years
Sample	Days	cfDNA Conc (ng/ml plasma)	cfDNA Input (ng)	Sequencing Sample ID	Contig	Position	Assay	Reference	A	C	G	T	I	D	N	Coverage	Consensus group size	Max Non-ref Allele Count	Max Non-ref Allele Frequency	Max Non-ref Allele	WES Non-ref Allele Frequency	WES Non-ref Allele	Matching Allele	MTM/ml plasma	Median Coverage/assay	Total Coverage
PRET	23	6.64	21.24	C076-PRET_S12_L001_R1_001_adapt_trim	chr1	15931623	C076-SPEN	C	0	854	0	0	0	0	0	854	3	0	0		0.43	T	0	0	884.5	8493
				C076-PRET_S12_L001_R1_001_adapt_trim	chr1	114716127	C076-NRAS	C	0	1194	0	0	0	0	0	1194	3	0	0		0.8	A	0
				C076-PRET_S12_L001_R1_001_adapt_trim	chr13	101082866	C076-NALCN	C	0	905	0	0	0	0	0	905	3	0	0		0.462	T	0
				C076-PRET_S12_L001_R1_001_adapt_trim	chr14	100135956	C076-EVL	C	0	929	0	0	0	0	0	929	3	0	0		0.62	T	0
				C076-PRET_S12_L001_R1_001_adapt_trim	chr15	57282497	C076-TCF12	A	127	0	0	0	0	0	0	127	3	0	0		0.308	T	0
				C076-PRET_S12_L001_R1_001_adapt_trim	chr17	34629185	C076-TMEM132E	C	0	1143	0	0	0	0	0	1143	3	0	0		0.536	T	0
				C076-PRET_S12_L001_R1_001_adapt_trim	chr18	32287526	C076-GAREM	G	0	0	798	0	0	0	0	798	3	0	0		0.315	T	0
				C076-PRET_S12_L001_R1_001_adapt_trim	chr4	93772299	C076-GRID2	G	0	0	767	0	0	0	0	767	3	0	0		0.5	A	0
				C076-PRET_S12_L001_R1_001_adapt_trim	chr6	24503401	C076-ALDH5A1	C	0	912	0	0	0	0	0	912	3	0	0		0.492	A	0
				C076-PRET_S12_L001_R1_001_adapt_trim	chr9	98778400	C076-ANKS6	G	0	0	864	0	0	0	0	864	3	0	0		0.763	A	0
A2	45	6.86	21.96	C076-A2_S4_L001_R1_001_adapt_trim	chr1	15931623	C076-SPEN	C	0	809	0	0	0	0	0	809	3	0	0		0.43	T	0	0	766.5	7355
				C076-A2_S4_L001_R1_001_adapt_trim	chr1	114716127	C076-NRAS	C	0	715	0	0	0	0	0	715	3	0	0		0.8	A	0
				C076-A2_S4_L001_R1_001_adapt_trim	chr13	101082866	C076-NALCN	C	0	781	0	0	0	0	0	781	3	0	0		0.462	T	0
				C076-A2_S4_L001_R1_001_adapt_trim	chr14	100135956	C076-EVL	C	0	887	0	0	0	0	0	887	3	0	0		0.62	T	0
				C076-A2_S4_L001_R1_001_adapt_trim	chr15	57282497	C076-TCF12	A	105	0	0	0	0	0	0	105	3	0	0		0.308	T	0
				C076-A2_S4_L001_R1_001_adapt_trim	chr17	34629185	C076-TMEM132E	C	0	1081	0	0	0	0	0	1081	3	0	0		0.536	T	0
				C076-A2_S4_L001_R1_001_adapt_trim	chr18	32287526	C076-GAREM	G	0	0	740	0	0	0	0	740	3	0	0		0.315	T	0
				C076-A2_S4_L001_R1_001_adapt_trim	chr4	93772299	C076-GRID2	G	0	0	774	0	0	0	0	774	3	0	0		0.5	A	0
				C076-A2_S4_L001_R1_001_adapt_trim	chr6	24503401	C076-ALDH5A1	C	0	759	0	0	0	0	0	759	3	0	0		0.492	A	0
				C076-A2_S4_L001_R1_001_adapt_trim	chr9	98778400	C076-ANKS6	G	0	0	704	0	0	0	0	704	3	0	0		0.763	A	0
A3	65	7.84	26.87	C076-A3_S8_L001_R1_001_adapt_trim	chr1	15931623	C076-SPEN	C	0	983	0	0	0	0	0	983	3	0	0		0.43	T	0	0	936.5	8805
				C076-A3_S8_L001_R1_001_adapt_trim	chr1	114716127	C076-NRAS	C	0	770	0	0	0	0	0	770	3	0	0		0.8	A	0
				C076-A3_S8_L001_R1_001_adapt_trim	chr13	101082866	C076-NALCN	C	0	924	0	0	0	0	0	924	3	0	0		0.462	T	0
				C076-A3_S8_L001_R1_001_adapt_trim	chr14	100135956	C076-EVL	C	0	996	0	0	0	0	0	996	3	0	0		0.62	T	0
				C076-A3_S8_L001_R1_001_adapt_trim	chr15	57282497	C076-TCF12	A	108	0	0	0	0	0	0	108	3	0	0		0.308	T	0
				C076-A3_S8_L001_R1_001_adapt_trim	chr17	34629185	C076-TMEM132E	C	0	1316	0	0	0	0	0	1316	3	0	0		0.536	T	0
				C076-A3_S8_L001_R1_001_adapt_trim	chr18	32287526	C076-GAREM	G	0	0	884	0	0	0	0	884	3	0	0		0.315	T	0
				C076-A3_S8_L001_R1_001_adapt_trim	chr4	93772299	C076-GRID2	G	0	0	865	0	0	0	0	865	3	0	0		0.5	A	0
				C076-A3_S8_L001_R1_001_adapt_trim	chr6	24503401	C076-ALDH5A1	C	0	1010	0	0	0	0	0	1010	3	0	0		0.492	A	0
				C076-A3_S8_L001_R1_001_adapt_trim	chr9	98778400	C076-ANKS6	G	0	0	949	0	0	0	0	949	3	0	0		0.763	A	0
A4	86	6.64	21.24	C076-A4_S7_L001_R1_001_adapt_trim	chr1	15931623	C076-SPEN	C	0	411	0	0	0	0	0	411	3	0	0		0.43	T	0	0.312618	429.5	4183
				C076-A4_S7_L001_R1_001_adapt_trim	chr1	114716127	C076-NRAS	C	0	458	0	0	0	0	0	458	3	0	0		0.8	A	0
				C076-A4_S7_L001_R1_001_adapt_trim	chr13	101082866	C076-NALCN	C	0	424	0	0	0	0	0	424	3	0	0		0.462	T	0
				C076-A4_S7_L001_R1_001_adapt_trim	chr14	100135956	C076-EVL	C	0	482	0	0	0	0	0	482	3	0	0		0.62	T	0
				C076-A4_S7_L001_R1_001_adapt_trim	chr15	57282497	C076-TCF12	A	51	0	0	0	0	0	0	51	3	0	0		0.308	T	0
				C076-A4_S7_L001_R1_001_adapt_trim	chr17	34629185	C076-TMEM132E	C	0	658	0	0	0	0	0	658	3	0	0		0.536	T	0
				C076-A4_S7_L001_R1_001_adapt_trim	chr18	32287526	C076-GAREM	G	0	0	365	0	0	0	0	365	3	0	0		0.315	T	0
				C076-A4_S7_L001_R1_001_adapt_trim	chr4	93772299	C076-GRID2	G	1	0	406	0	0	0	0	407	3	1	0.002457	A	0.5	A	1
				C076-A4_S7_L001_R1_001_adapt_trim	chr6	24503401	C076-ALDH5A1	C	0	435	0	0	0	0	0	435	3	0	0		0.492	A	0
				C076-A4_S7_L001_R1_001_adapt_trim	chr9	98778400	C076-ANKS6	G	0	0	492	0	0	0	0	492	3	0	0		0.763	A	0
A9	191	8.14	27.9	C076-A9_S2_L001_R1_001_adapt_trim	chr1	15931623	C076-SPEN	C	0	752	0	0	0	0	0	752	3	0	0		0.43	T	0	0	745.5	7350
				C076-A9_S2_L001_R1_001_adapt_trim	chr1	114716127	C076-NRAS	C	0	882	0	0	0	0	0	882	3	0	0		0.8	A	0
				C076-A9_S2_L001_R1_001_adapt_trim	chr13	101082866	C076-NALCN	C	0	739	0	0	0	0	0	739	3	0	0		0.462	T	0
				C076-A9_S2_L001_R1_001_adapt_trim	chr14	100135956	C076-EVL	C	0	889	0	0	0	0	0	889	3	0	0		0.62	T	0
				C076-A9_S2_L001_R1_001_adapt_trim	chr15	57282497	C076-TCF12	A	79	0	0	0	0	0	0	79	3	0	0		0.308	T	0
				C076-A9_S2_L001_R1_001_adapt_trim	chr17	34629185	C076-TMEM132E	C	0	1087	0	0	0	0	0	1087	3	0	0		0.536	T	0
				C076-A9_S2_L001_R1_001_adapt_trim	chr18	32287526	C076-GAREM	G	0	0	737	0	0	0	0	737	3	0	0		0.315	T	0
				C076-A9_S2_L001_R1_001_adapt_trim	chr4	93772299	C076-GRID2	G	0	0	630	0	0	0	0	630	3	0	0		0.5	A	0
				C076-A9_S2_L001_R1_001_adapt_trim	chr6	24503401	C076-ALDH5A1	C	0	857	0	0	0	0	0	857	3	0	0		0.492	A	0
				C076-A9_S2_L001_R1_001_adapt_trim	chr9	98778400	C076-ANKS6	G	0	0	698	0	0	0	0	698	3	0	0		0.763	A	0
X1	241	6.26	20.04	C076-X1_S6_L001_R1_001_adapt_trim	chr1	15931623	C076-SPEN	C	0	807	0	0	0	0	0	807	3	0	0		0.43	T	0	0	792	7828
				C076-X1_S6_L001_R1_001_adapt_trim	chr1	114716127	C076-NRAS	C	0	954	0	0	0	0	0	954	3	0	0		0.8	A	0
				C076-X1_S6_L001_R1_001_adapt_trim	chr13	101082866	C076-NALCN	C	0	765	0	0	0	0	0	765	3	0	0		0.462	T	0
				C076-X1_S6_L001_R1_001_adapt_trim	chr14	100135956	C076-EVL	C	0	942	0	0	0	0	0	942	3	0	0		0.62	T	0
				C076-X1_S6_L001_R1_001_adapt_trim	chr15	57282497	C076-TCF12	A	89	0	0	0	0	0	0	89	3	0	0		0.308	T	0
				C076-X1_S6_L001_R1_001_adapt_trim	chr17	34629185	C076-TMEM132E	C	0	1168	0	0	0	0	0	1168	3	0	0		0.536	T	0
				C076-X1_S6_L001_R1_001_adapt_trim	chr18	32287526	C076-GAREM	G	0	0	769	0	0	0	0	769	3	0	0		0.315	T	0
				C076-X1_S6_L001_R1_001_adapt_trim	chr4	93772299	C076-GRID2	G	0	0	706	0	0	0	0	706	3	0	0		0.5	A	0
				C076-X1_S6_L001_R1_001_adapt_trim	chr6	24503401	C076-ALDH5A1	C	0	851	0	0	0	0	0	851	3	0	0		0.492	A	0
				C076-X1_S6_L001_R1_001_adapt_trim	chr9	98778400	C076-ANKS6	G	0	0	777	0	0	0	0	777	3	0	0		0.763	A	0
FU6M	358	9.56	32.79	C076-FU6M_S5_L001_R1_001_adapt_trim	chr1	15931623	C076-SPEN	C	0	824	0	0	0	0	0	824	3	0	0		0.43	T	0	0	836	8567
				C076-FU6M_S5_L001_R1_001_adapt_trim	chr1	114716127	C076-NRAS	C	0	1107	0	0	0	0	0	1107	3	0	0		0.8	A	0
				C076-FU6M_S5_L001_R1_001_adapt_trim	chr13	101082866	C076-NALCN	C	0	812	0	0	0	0	0	812	3	0	0		0.462	T	0
				C076-FU6M_S5_L001_R1_001_adapt_trim	chr14	100135956	C076-EVL	C	0	967	0	0	0	0	0	967	3	0	0		0.62	T	0
				C076-FU6M_S5_L001_R1_001_adapt_trim	chr15	57282497	C076-TCF12	A	118	0	0	0	0	0	0	118	3	0	0		0.308	T	0
				C076-FU6M_S5_L001_R1_001_adapt_trim	chr17	34629185	C076-TMEM132E	C	0	1280	0	0	0	0	0	1280	3	0	0		0.536	T	0
				C076-FU6M_S5_L001_R1_001_adapt_trim	chr18	32287526	C076-GAREM	G	0	0	839	0	0	0	0	839	3	0	0		0.315	T	0
				C076-FU6M_S5_L001_R1_001_adapt_trim	chr4	93772299	C076-GRID2	G	0	0	833	0	0	0	0	833	3	0	0		0.5	A	0
				C076-FU6M_S5_L001_R1_001_adapt_trim	chr6	24503401	C076-ALDH5A1	C	0	989	0	0	0	0	0	989	3	0	0		0.492	A	0
				C076-FU6M_S5_L001_R1_001_adapt_trim	chr9	98778400	C076-ANKS6	G	0	0	798	0	0	0	0	798	3	0	0		0.763	A	0
FU1Y	506	7.91	27.13	C076-FU1Y_S11_L001_R1_001_adapt_trim	chr1	15931623	C076-SPEN	C	0	401	0	0	0	0	0	401	3	0	0		0.43	T	0	0	430	4245
				C076-FU1Y_S11_L001_R1_001_adapt_trim	chr1	114716127	C076-NRAS	C	0	515	0	0	0	0	0	515	3	0	0		0.8	A	0
				C076-FU1Y_S11_L001_R1_001_adapt_trim	chr13	101082866	C076-NALCN	C	0	404	0	0	0	0	0	404	3	0	0		0.462	T	0
				C076-FU1Y_S11_L001_R1_001_adapt_trim	chr14	100135956	C076-EVL	C	0	500	0	0	0	0	0	500	3	0	0		0.62	T	0
				C076-FU1Y_S11_L001_R1_001_adapt_trim	chr15	57282497	C076-TCF12	A	48	0	0	0	0	0	0	48	3	0	0		0.308	T	0
				C076-FU1Y_S11_L001_R1_001_adapt_trim	chr17	34629185	C076-TMEM132E	C	0	638	0	0	0	0	0	638	3	0	0		0.536	T	0
				C076-FU1Y_S11_L001_R1_001_adapt_trim	chr18	32287526	C076-GAREM	G	0	0	408	0	0	0	0	408	3	0	0		0.315	T	0
				C076-FU1Y_S11_L001_R1_001_adapt_trim	chr4	93772299	C076-GRID2	G	0	0	403	0	0	0	0	403	3	0	0		0.5	A	0
				C076-FU1Y_S11_L001_R1_001_adapt_trim	chr6	24503401	C076-ALDH5A1	C	0	476	0	0	0	0	0	476	3	0	0		0.492	A	0
				C076-FU1Y_S11_L001_R1_001_adapt_trim	chr9	98778400	C076-ANKS6	G	0	0	452	0	0	0	0	452	3	0	0		0.763	A	0
X2	548	8.36	18.72	C076-X2_S10_L001_R1_001_adapt_trim	chr1	15931623	C076-SPEN	C	0	34	0	0	0	0	0	34	3	0	0		0.43	T	0	0	56.5	503
				C076-X2_S10_L001_R1_001_adapt_trim	chr1	114716127	C076-NRAS	C	0	59	0	0	0	0	0	59	3	0	0		0.8	A	0
				C076-X2_S10_L001_R1_001_adapt_trim	chr13	101082866	C076-NALCN	C	0	66	0	0	0	0	0	66	3	0	0		0.462	T	0
				C076-X2_S10_L001_R1_001_adapt_trim	chr14	100135956	C076-EVL	C	0	57	0	0	0	0	0	57	3	0	0		0.62	T	0
				C076-X2_S10_L001_R1_001_adapt_trim	chr15	57282497	C076-TCF12	A	5	0	0	0	0	0	0	5	3	0	0		0.308	T	0
				C076-X2_S10_L001_R1_001_adapt_trim	chr17	34629185	C076-TMEM132E	C	0	77	0	0	0	0	0	77	3	0	0		0.536	T	0
				C076-X2_S10_L001_R1_001_adapt_trim	chr18	32287526	C076-GAREM	G	0	0	56	0	0	0	0	56	3	0	0		0.315	T	0
				C076-X2_S10_L001_R1_001_adapt_trim	chr4	93772299	C076-GRID2	G	0	0	61	0	0	0	0	61	3	0	0		0.5	A	0
				C076-X2_S10_L001_R1_001_adapt_trim	chr6	24503401	C076-ALDH5A1	C	0	44	0	0	0	0	0	44	3	0	0		0.492	A	0
				C076-X2_S10_L001_R1_001_adapt_trim	chr9	98778400	C076-ANKS6	G	0	0	44	0	0	0	0	44	3	0	0		0.763	A	0
X3	605	6.08	20.06	C076-X3_S9_L001_R1_001_adapt_trim	chr1	15931623	C076-SPEN	C	0	459	0	0	0	0	0	459	3	0	0		0.43	T	0	0.303091	478.5	4587
				C076-X3_S9_L001_R1_001_adapt_trim	chr1	114716127	C076-NRAS	C	0	520	0	0	0	0	0	520	3	0	0		0.8	A	0
				C076-X3_S9_L001_R1_001_adapt_trim	chr13	101082866	C076-NALCN	C	0	483	0	0	0	0	0	483	3	0	0		0.462	T	0
				C076-X3_S9_L001_R1_001_adapt_trim	chr14	100135956	C076-EVL	C	0	575	0	0	0	0	0	575	3	0	0		0.62	T	0
				C076-X3_S9_L001_R1_001_adapt_trim	chr15	57282497	C076-TCF12	A	56	0	0	0	0	0	0	56	3	0	0		0.308	T	0
				C076-X3_S9_L001_R1_001_adapt_trim	chr17	34629185	C076-TMEM132E	C	0	649	0	0	0	0	0	649	3	0	0		0.536	T	0
				C076-X3_S9_L001_R1_001_adapt_trim	chr18	32287526	C076-GAREM	G	0	0	376	0	0	0	0	376	3	0	0		0.315	T	0
				C076-X3_S9_L001_R1_001_adapt_trim	chr4	93772299	C076-GRID2	G	1	0	408	0	0	0	0	409	3	1	0.00244499	A	0.5	A	1
				C076-X3_S9_L001_R1_001_adapt_trim	chr6	24503401	C076-ALDH5A1	C	0	586	0	0	0	0	0	586	3	0	0		0.492	A	0
				C076-X3_S9_L001_R1_001_adapt_trim	chr9	98778400	C076-ANKS6	G	0	0	474	0	0	0	0	474	3	0	0		0.763	A	0

## Sheet: C077
Patient	C077
Age at Diagnosis	4 years
Sample	Days	cfDNA Conc (ng/ml plasma)	cfDNA Input (ng)	Sequencing Sample ID	Contig	Position	Assay	Reference	A	C	G	T	I	D	N	Coverage	Consensus group size	Max Non-ref Allele Count	Max Non-ref Allele Frequency	Max Non-ref Allele	WES Non-ref Allele Frequency	WES Non-ref Allele	Matching Allele	MTM/ml plasma	Median Coverage	Total Coverage
PRET	0	11.48	39.34	C077-PRET_S6	chr1	65408748	C077-DNAJC6	G	0	0	1815	0	0	0	0	1815	3	0	0		0.136	C	0	66.242	767.5	9732
				C077-PRET_S6	chr15	34101611	C077-EMC7	A	1933	0	0	0	0	0	0	1933	3	0	0		0.154	C	0
				C077-PRET_S6	chr15	65197874	C077-CILP	G	0	0	420	0	0	0	0	420	3	0	0		0.134	A	0
				C077-PRET_S6	chr16	30756811	C077-PHKG2	T	1	0	0	2632	0	0	0	2633	3	1	0.000379795	A	0.123	G	0
				C077-PRET_S6	chr17	53824375	C077-KIF2B	T	3	0	0	9	0	0	0	12	3	3	0.25	A	0.431	A	3
				C077-PRET_S6	chr3	9893076	C077-JAGN1	C	1	938	0	0	0	0	0	939	3	1	0.00106496	A	0.118	G	0
				C077-PRET_S6	chr4	125452167	C077-FAT4	C	0	1197	0	107	0	0	0	1304	3	107	0.0820552	T	0.21	T	107
				C077-PRET_S6	chr7	82953273	C077-PCLO	T	117	0	0	479	0	0	0	596	3	117	0.196309	A	0.47	A	117
				C077-PRET_S6	chr8	120345478	C077-COL14A1	A	75	0	0	0	0	0	0	75	3	0	0		0.143	C	0
				C077-PRET_S6	chr9	136993195	C077-C9orf142	A	5	0	0	0	0	0	0	5	3	0	0		0.165	C	0
A2	22	20.14	69.04	C077-A2_S1	chr1	65408748	C077-DNAJC6	G	0	0	4996	0	0	0	0	4996	3	0	0		0.136	C	0	0.58343	2420.5	22438
				C077-A2_S1	chr15	34101611	C077-EMC7	A	2942	0	0	0	0	0	0	2942	3	0	0		0.154	C	0
				C077-A2_S1	chr15	65197874	C077-CILP	G	0	0	944	0	0	0	0	944	3	0	0		0.134	A	0
				C077-A2_S1	chr16	30756811	C077-PHKG2	T	1	0	0	4854	0	0	0	4855	3	1	0.000205973	A	0.123	G	0
				C077-A2_S1	chr17	53824375	C077-KIF2B	T	0	0	0	24	0	0	0	24	3	0	0		0.431	A	0
				C077-A2_S1	chr3	9893076	C077-JAGN1	C	0	3137	1	0	0	0	0	3138	3	1	0.000318674	G	0.118	G	1
				C077-A2_S1	chr4	125452167	C077-FAT4	C	0	3470	0	1	0	0	0	3471	3	1	0.000288101	T	0.21	T	1
				C077-A2_S1	chr7	82953273	C077-PCLO	T	0	0	0	1899	0	0	0	1899	3	0	0		0.47	A	0
				C077-A2_S1	chr8	120345478	C077-COL14A1	A	129	0	0	0	0	0	0	129	3	0	0		0.143	C	0
				C077-A2_S1	chr9	136993195	C077-C9orf142	A	40	0	0	0	0	0	0	40	3	0	0		0.165	C	0
A3	43	31.09	106.59	C077-A3_S2	chr1	65408748	C077-DNAJC6	G	0	0	7723	0	0	0	0	7723	3	0	0		0.136	C	0	2.33343	3779.5	36107
				C077-A3_S2	chr15	34101611	C077-EMC7	A	5700	0	0	0	0	0	0	5700	3	0	0		0.154	C	0
				C077-A3_S2	chr15	65197874	C077-CILP	G	0	0	1360	0	0	0	0	1360	3	0	0		0.134	A	0
				C077-A3_S2	chr16	30756811	C077-PHKG2	T	0	0	0	7753	0	0	0	7753	3	0	0		0.123	G	0
				C077-A3_S2	chr17	53824375	C077-KIF2B	T	0	0	0	33	0	0	0	33	3	0	0		0.431	A	0
				C077-A3_S2	chr3	9893076	C077-JAGN1	C	0	4506	5	0	0	0	0	4511	3	5	0.0011084	G	0.118	G	5
				C077-A3_S2	chr4	125452167	C077-FAT4	C	3	5743	0	0	0	0	0	5746	3	3	0.000522102	A	0.21	T	3
				C077-A3_S2	chr7	82953273	C077-PCLO	T	0	0	0	3048	0	0	0	3048	3	0	0		0.47	A	0
				C077-A3_S2	chr8	120345478	C077-COL14A1	A	190	0	0	0	0	0	0	190	3	0	0		0.143	C	0
				C077-A3_S2	chr9	136993195	C077-C9orf142	A	43	0	0	0	0	0	0	43	3	0	0		0.165	C	0
A4	67	11.59	39.73	C077-A4_S3	chr1	65408748	C077-DNAJC6	G	0	0	1520	0	0	0	0	1520	3	0	0		0.136	C	0	0.291719	663	7583
				C077-A4_S3	chr15	34101611	C077-EMC7	A	1292	0	0	0	0	0	0	1292	3	0	0		0.154	C	0
				C077-A4_S3	chr15	65197874	C077-CILP	G	0	0	315	0	0	0	0	315	3	0	0		0.134	A	0
				C077-A4_S3	chr16	30756811	C077-PHKG2	T	0	0	0	1914	0	0	0	1914	3	0	0		0.123	G	0
				C077-A4_S3	chr17	53824375	C077-KIF2B	T	0	0	0	6	0	0	0	6	3	0	0		0.431	A	0
				C077-A4_S3	chr3	9893076	C077-JAGN1	C	0	865	1	0	0	0	0	866	3	1	0.00115473	G	0.118	G	1
				C077-A4_S3	chr4	125452167	C077-FAT4	C	0	1152	0	0	0	0	0	1152	3	0	0		0.21	T	0
				C077-A4_S3	chr7	82953273	C077-PCLO	T	0	0	0	460	0	0	0	460	3	0	0		0.47	A	0
				C077-A4_S3	chr8	120345478	C077-COL14A1	A	50	0	0	0	0	0	0	50	3	0	0		0.143	C	0
				C077-A4_S3	chr9	136993195	C077-C9orf142	A	8	0	0	0	0	0	0	8	3	0	0		0.165	C	0
A5	88	18.9	64.8	C077-A5_S4	chr1	65408748	C077-DNAJC6	G	0	0	1532	0	0	0	0	1532	3	0	0		0.136	C	0	0	616	7728
				C077-A5_S4	chr15	34101611	C077-EMC7	A	1449	0	0	0	0	0	0	1449	3	0	0		0.154	C	0
				C077-A5_S4	chr15	65197874	C077-CILP	G	0	0	304	0	0	0	0	304	3	0	0		0.134	A	0
				C077-A5_S4	chr16	30756811	C077-PHKG2	T	0	0	0	2000	0	0	0	2000	3	0	0		0.123	G	0
				C077-A5_S4	chr17	53824375	C077-KIF2B	T	0	0	0	5	0	0	0	5	3	0	0		0.431	A	0
				C077-A5_S4	chr3	9893076	C077-JAGN1	C	0	829	0	0	0	0	0	829	3	0	0		0.118	G	0
				C077-A5_S4	chr4	125452167	C077-FAT4	C	0	1143	0	0	0	0	0	1143	3	0	0		0.21	T	0
				C077-A5_S4	chr7	82953273	C077-PCLO	T	0	0	0	403	0	0	0	403	3	0	0		0.47	A	0
				C077-A5_S4	chr8	120345478	C077-COL14A1	A	47	0	0	0	0	0	0	47	3	0	0		0.143	C	0
				C077-A5_S4	chr9	136993195	C077-C9orf142	A	16	0	0	0	0	0	0	16	3	0	0		0.165	C	0
A6	111	21.68	74.31	C077-A6_S5	chr1	65408748	C077-DNAJC6	G	0	0	2346	0	0	0	0	2346	3	0	0		0.136	C	0	0	1148	12299
				C077-A6_S5	chr15	34101611	C077-EMC7	A	2307	0	0	0	0	0	0	2307	3	0	0		0.154	C	0
				C077-A6_S5	chr15	65197874	C077-CILP	G	0	0	317	0	0	0	0	317	3	0	0		0.134	A	0
				C077-A6_S5	chr16	30756811	C077-PHKG2	T	0	0	0	2877	0	0	0	2877	3	0	0		0.123	G	0
				C077-A6_S5	chr17	53824375	C077-KIF2B	T	0	0	0	8	0	0	0	8	3	0	0		0.431	A	0
				C077-A6_S5	chr3	9893076	C077-JAGN1	C	0	1416	0	0	0	0	0	1416	3	0	0		0.118	G	0
				C077-A6_S5	chr4	125452167	C077-FAT4	C	0	2061	0	0	0	0	0	2061	3	0	0		0.21	T	0
				C077-A6_S5	chr7	82953273	C077-PCLO	T	0	0	0	880	0	0	0	880	3	0	0		0.47	A	0
				C077-A6_S5	chr8	120345478	C077-COL14A1	A	64	0	0	0	0	0	0	64	3	0	0		0.143	C	0
				C077-A6_S5	chr9	136993195	C077-C9orf142	A	23	0	0	0	0	0	0	23	3	0	0		0.165	C	0
A7	138	16.43	56.31	C077-A7_S1	chr1	65408748	C077-DNAJC6	G	0	0	2566	0	0	0	0	2566	3	0	0		0.136	C	0	0	1104.5	12221
				C077-A7_S1	chr15	34101611	C077-EMC7	A	1917	0	0	0	0	0	0	1917	3	0	0		0.154	C	0
				C077-A7_S1	chr15	65197874	C077-CILP	G	0	0	674	0	0	0	0	674	3	0	0		0.134	A	0
				C077-A7_S1	chr16	30756811	C077-PHKG2	T	0	0	0	3403	0	0	0	3403	3	0	0		0.123	G	0
				C077-A7_S1	chr17	53824375	C077-KIF2B	T	0	0	0	14	0	0	0	14	3	0	0		0.431	A	0
				C077-A7_S1	chr3	9893076	C077-JAGN1	C	0	1549	0	0	0	0	0	1549	3	0	0		0.118	G	0
				C077-A7_S1	chr4	125452167	C077-FAT4	C	0	1535	0	0	0	0	0	1535	3	0	0		0.21	T	0
				C077-A7_S1	chr7	82953273	C077-PCLO	T	0	0	0	434	0	0	0	434	3	0	0		0.47	A	0
				C077-A7_S1	chr8	120345478	C077-COL14A1	A	97	0	0	0	0	0	0	97	3	0	0		0.143	C	0
				C077-A7_S1	chr9	136993195	C077-C9orf142	A	32	0	0	0	0	0	0	32	3	0	0		0.165	C	0
A8	159	14.36	49.24	C077-A8_S2	chr1	65408748	C077-DNAJC6	G	0	0	1223	0	0	0	0	1223	3	0	0		0.136	C	0	0	521.5	5978
				C077-A8_S2	chr15	34101611	C077-EMC7	A	743	0	0	0	0	0	0	743	3	0	0		0.154	C	0
				C077-A8_S2	chr15	65197874	C077-CILP	G	0	0	300	0	0	0	0	300	3	0	0		0.134	A	0
				C077-A8_S2	chr16	30756811	C077-PHKG2	T	1	0	0	1719	0	0	0	1720	3	1	0.000581395	A	0.123	G	0
				C077-A8_S2	chr17	53824375	C077-KIF2B	T	0	0	0	7	0	0	0	7	3	0	0		0.431	A	0
				C077-A8_S2	chr3	9893076	C077-JAGN1	C	0	849	0	0	0	0	0	849	3	0	0		0.118	G	0
				C077-A8_S2	chr4	125452167	C077-FAT4	C	0	862	0	0	0	0	0	862	3	0	0		0.21	T	0
				C077-A8_S2	chr7	82953273	C077-PCLO	T	0	0	0	207	0	0	0	207	3	0	0		0.47	A	0
				C077-A8_S2	chr8	120345478	C077-COL14A1	A	58	0	0	0	0	0	0	58	3	0	0		0.143	C	0
				C077-A8_S2	chr9	136993195	C077-C9orf142	A	9	0	0	0	0	0	0	9	3	0	0		0.165	C	0
A9	180	24.6	84.34	C077-A9_S3	chr1	65408748	C077-DNAJC6	G	0	0	5361	0	0	0	0	5361	3	0	0		0.136	C	0	0.87503	2374.5	25196
				C077-A9_S3	chr15	34101611	C077-EMC7	A	3785	0	0	0	0	0	0	3785	3	0	0		0.154	C	0
				C077-A9_S3	chr15	65197874	C077-CILP	G	0	0	869	0	0	0	0	869	3	0	0		0.134	A	0
				C077-A9_S3	chr16	30756811	C077-PHKG2	T	1	0	0	6406	0	0	0	6407	3	1	0.000156079	A	0.123	G	0
				C077-A9_S3	chr17	53824375	C077-KIF2B	T	0	0	0	29	0	0	0	29	3	0	0		0.431	A	0
				C077-A9_S3	chr3	9893076	C077-JAGN1	C	0	3778	0	0	0	0	0	3778	3	0	0		0.118	G	0
				C077-A9_S3	chr4	125452167	C077-FAT4	C	0	3732	0	1	0	0	0	3733	3	1	0.000267881	T	0.21	T	1
				C077-A9_S3	chr7	82953273	C077-PCLO	T	2	0	0	1014	0	0	0	1016	3	2	0.0019685	A	0.47	A	2
				C077-A9_S3	chr8	120345478	C077-COL14A1	A	177	0	0	0	0	0	0	177	3	0	0		0.143	C	0
				C077-A9_S3	chr9	136993195	C077-C9orf142	A	41	0	0	0	0	0	0	41	3	0	0		0.165	C	0
X1	419	24.41	83.7	C077-X1_S4	chr1	65408748	C077-DNAJC6	G	0	0	6785	0	0	0	0	6785	3	0	0		0.136	C	0	0.87491	3532	34751
				C077-X1_S4	chr15	34101611	C077-EMC7	A	6292	0	0	0	0	0	0	6292	3	0	0		0.154	C	0
				C077-X1_S4	chr15	65197874	C077-CILP	G	0	0	1447	0	0	0	0	1447	3	0	0		0.134	A	0
				C077-X1_S4	chr16	30756811	C077-PHKG2	T	2	0	0	7469	0	0	0	7471	3	2	0.000267702	A	0.123	G	0
				C077-X1_S4	chr17	53824375	C077-KIF2B	T	0	0	0	39	0	0	0	39	3	0	0		0.431	A	0
				C077-X1_S4	chr3	9893076	C077-JAGN1	C	0	5012	0	0	0	0	0	5012	3	0	0		0.118	G	0
				C077-X1_S4	chr4	125452167	C077-FAT4	C	0	5429	0	2	0	0	0	5431	3	2	0.000368256	T	0.21	T	2
				C077-X1_S4	chr7	82953273	C077-PCLO	T	1	0	0	2051	0	0	0	2052	3	1	0.000487329	A	0.47	A	1
				C077-X1_S4	chr8	120345478	C077-COL14A1	A	175	0	0	0	0	0	0	175	3	0	0		0.143	C	0
				C077-X1_S4	chr9	136993195	C077-C9orf142	A	47	0	0	0	0	0	0	47	3	0	0		0.165	C	0
X2	475	15.83	54	C077-X2_S5	chr1	65408748	C077-DNAJC6	G	0	0	5185	0	0	0	0	5185	3	0	0		0.136	C	0	5.86296	2644.5	23772
				C077-X2_S5	chr15	34101611	C077-EMC7	A	3309	0	0	0	0	0	0	3309	3	0	0		0.154	C	0
				C077-X2_S5	chr15	65197874	C077-CILP	G	0	0	1114	0	0	0	0	1114	3	0	0		0.134	A	0
				C077-X2_S5	chr16	30756811	C077-PHKG2	T	0	0	0	4358	0	0	0	4358	3	0	0		0.123	G	0
				C077-X2_S5	chr17	53824375	C077-KIF2B	T	0	0	0	48	0	0	0	48	3	0	0		0.431	A	0
				C077-X2_S5	chr3	9893076	C077-JAGN1	C	0	3866	0	0	0	0	0	3866	3	0	0		0.118	G	0
				C077-X2_S5	chr4	125452167	C077-FAT4	C	0	3741	0	7	0	0	0	3748	3	7	0.00186766	T	0.21	T	7
				C077-X2_S5	chr7	82953273	C077-PCLO	T	13	0	0	1967	0	0	0	1980	3	13	0.00656566	A	0.47	A	13
				C077-X2_S5	chr8	120345478	C077-COL14A1	A	137	0	0	0	0	0	0	137	3	0	0		0.143	C	0
				C077-X2_S5	chr9	136993195	C077-C9orf142	A	27	0	0	0	0	0	0	27	3	0	0		0.165	C	0
X3	531	15.41	52.84	C077-X3_S1	chr1	65408748	C077-DNAJC6	G	0	0	5949	0	0	0	0	5949	3	0	0		0.136	C	0	50.7445	3761	28064
				C077-X3_S1	chr15	34101611	C077-EMC7	A	4149	0	0	0	0	0	0	4149	3	0	0		0.154	C	0
				C077-X3_S1	chr15	65197874	C077-CILP	G	0	0	1093	0	0	0	0	1093	3	0	0		0.134	A	0
				C077-X3_S1	chr16	30756811	C077-PHKG2	T	0	0	0	4751	0	0	0	4751	3	0	0		0.123	G	0
				C077-X3_S1	chr17	53824375	C077-KIF2B	T	2	0	0	51	0	0	0	53	3	2	0.0377358	A	0.431	A	2
				C077-X3_S1	chr3	9893076	C077-JAGN1	C	0	4216	0	0	0	0	0	4216	3	0	0		0.118	G	0
				C077-X3_S1	chr4	125452167	C077-FAT4	C	0	4257	0	65	0	0	0	4322	3	65	0.0150393	T	0.21	T	65
				C077-X3_S1	chr7	82953273	C077-PCLO	T	107	0	0	3266	0	0	0	3373	3	107	0.0317225	A	0.47	A	107
				C077-X3_S1	chr8	120345478	C077-COL14A1	A	130	0	0	0	0	0	0	130	3	0	0		0.143	C	0
				C077-X3_S1	chr9	136993195	C077-C9orf142	A	28	0	0	0	0	0	0	28	3	0	0		0.165	C	0
X4	574	8.51	29.19	C077-X4_S2	chr1	65408748	C077-DNAJC6	G	0	0	1691	0	0	0	0	1691	3	0	0		0.136	C	0	39.9407	1033.5	10157
				C077-X4_S2	chr15	34101611	C077-EMC7	A	2192	0	0	0	0	0	0	2192	3	0	0		0.154	C	0
				C077-X4_S2	chr15	65197874	C077-CILP	G	0	1	427	0	0	0	0	428	3	1	0.00233645	C	0.134	A	0
				C077-X4_S2	chr16	30756811	C077-PHKG2	T	0	0	0	2386	0	0	0	2386	3	0	0		0.123	G	0
				C077-X4_S2	chr17	53824375	C077-KIF2B	T	1	0	0	7	0	0	0	8	3	1	0.125	A	0.431	A	1
				C077-X4_S2	chr3	9893076	C077-JAGN1	C	1	1118	0	0	0	0	0	1119	3	1	0.000893655	A	0.118	G	0
				C077-X4_S2	chr4	125452167	C077-FAT4	C	0	1256	0	46	0	0	0	1302	3	46	0.0353303	T	0.21	T	46
				C077-X4_S2	chr7	82953273	C077-PCLO	T	90	0	0	858	0	0	0	948	3	90	0.0949367	A	0.47	A	90
				C077-X4_S2	chr8	120345478	C077-COL14A1	A	69	0	0	0	0	0	0	69	3	0	0		0.143	C	0
				C077-X4_S2	chr9	136993195	C077-C9orf142	A	14	0	0	0	0	0	0	14	3	0	0		0.165	C	0
R1	593	37.28	127.8	C077-R1_S4	chr1	65408748	C077-DNAJC6	G	1	0	18551	0	0	0	0	18552	3	1	5.39025e-05	A	0.136	C	0	1783.49	10609	82411
				C077-R1_S4	chr15	34101611	C077-EMC7	A	9257	0	0	0	0	0	0	9257	3	0	0		0.154	C	0
				C077-R1_S4	chr15	65197874	C077-CILP	G	0	0	4117	0	0	0	0	4117	3	0	0		0.134	A	0
				C077-R1_S4	chr16	30756811	C077-PHKG2	T	0	0	0	13612	0	0	0	13612	3	0	0		0.123	G	0
				C077-R1_S4	chr17	53824375	C077-KIF2B	T	74	0	0	110	0	0	0	184	3	74	0.402174	A	0.431	A	74
				C077-R1_S4	chr3	9893076	C077-JAGN1	C	1	12116	0	0	0	0	0	12117	3	1	8.25287e-05	A	0.118	G	0
				C077-R1_S4	chr4	125452167	C077-FAT4	C	1	10053	0	1907	0	0	0	11961	3	1907	0.159435	T	0.21	T	1907
				C077-R1_S4	chr7	82953273	C077-PCLO	T	4133	0	0	7987	0	0	0	12120	3	4133	0.341007	A	0.47	A	4133
				C077-R1_S4	chr8	120345478	C077-COL14A1	A	430	0	0	0	0	0	0	430	3	0	0		0.143	C	0
				C077-R1_S4	chr9	136993195	C077-C9orf142	A	61	0	0	0	0	0	0	61	3	0	0		0.165	C	0
R1:2	601	34.1625	117.13	C077-R1-2_S5	chr1	65408748	C077-DNAJC6	G	0	0	20539	0	0	0	0	20539	3	0	0		0.136	C	0	1871.89	11320.5	88162
				C077-R1-2_S5	chr15	34101611	C077-EMC7	A	9976	0	0	0	0	0	0	9976	3	0	0		0.154	C	0
				C077-R1-2_S5	chr15	65197874	C077-CILP	G	0	0	3678	0	0	0	0	3678	3	0	0		0.134	A	0
				C077-R1-2_S5	chr16	30756811	C077-PHKG2	T	0	0	0	13951	0	0	0	13951	3	0	0		0.123	G	0
				C077-R1-2_S5	chr17	53824375	C077-KIF2B	T	67	0	0	139	0	0	0	206	3	67	0.325243	A	0.431	A	67
				C077-R1-2_S5	chr3	9893076	C077-JAGN1	C	0	12665	0	0	0	0	0	12665	3	0	0		0.118	G	0
				C077-R1-2_S5	chr4	125452167	C077-FAT4	C	1	10779	0	1925	0	0	0	12705	3	1925	0.151515	T	0.21	T	1925
				C077-R1-2_S5	chr7	82953273	C077-PCLO	T	4426	0	0	9532	0	0	0	13958	3	4426	0.317094	A	0.47	A	4426
				C077-R1-2_S5	chr8	120345478	C077-COL14A1	A	426	0	0	0	0	0	0	426	3	0	0		0.143	C	0
				C077-R1-2_S5	chr9	136993195	C077-C9orf142	A	58	0	0	0	0	0	0	58	3	0	0		0.165	C	0
X5	672	12.85	40.76	C077-X5_S3	chr1	65408748	C077-DNAJC6	G	0	0	894	0	0	0	0	894	3	0	0		0.136	C	0	6.3052	438	4177
				C077-X5_S3	chr15	34101611	C077-EMC7	A	610	0	0	0	0	0	0	610	3	0	0		0.154	C	0
				C077-X5_S3	chr15	65197874	C077-CILP	G	0	0	137	0	0	0	0	137	3	0	0		0.134	A	0
				C077-X5_S3	chr16	30756811	C077-PHKG2	T	0	0	0	925	0	0	0	925	3	0	0		0.123	G	0
				C077-X5_S3	chr17	53824375	C077-KIF2B	T	0	0	0	5	0	0	0	5	3	0	0		0.431	A	0
				C077-X5_S3	chr3	9893076	C077-JAGN1	C	0	592	0	0	0	0	0	592	3	0	0		0.118	G	0
				C077-X5_S3	chr4	125452167	C077-FAT4	C	0	700	0	8	0	0	0	708	3	8	0.0112994	T	0.21	T	8
				C077-X5_S3	chr7	82953273	C077-PCLO	T	12	0	0	272	0	0	0	284	3	12	0.0422535	A	0.47	A	12
				C077-X5_S3	chr8	120345478	C077-COL14A1	A	21	0	0	0	0	0	0	21	3	0	0		0.143	C	0
				C077-X5_S3	chr9	136993195	C077-C9orf142	A	1	0	0	0	0	0	0	1	3	0	0		0.165	C	0

## Sheet: C090
Patient	C090
Age at Diagnosis	4 years
Sample	Days	cfDNA Conc (ng/ml plasma)	cfDNA Input (ng)	Sequencing Sample ID	Contig	Position	Assay	Reference	A	C	G	T	I	D	N	Coverage	Consensus group size	Max Non-ref Allele Count	Max Non-ref Allele Frequency	Max Non-ref Allele	WES Non-ref Allele Frequency	WES Non-ref Allele	Matching Allele	MTM/ml plasma	Median Coverage	Total Coverage
PRET	0	438.75	46.8	C090-PRET_S2	chr1	92703449	C090-EVI5	G	0	0	2432	1206	0	0	0	3638	3	1206	0.331500824628917	T	0.381	T	1206	165741	4840	49063
				C090-PRET_S2	chr11	56470116	C090-OR5M3	G	0	0	196	0	0	0	0	196	3	0	0		0.389	A	0
				C090-PRET_S2	chr11	118196811	C090-AMICA1	T	0	1218	0	2393	0	0	0	3611	3	1218	0.33730268623649956	C	0.355	C	1218
				C090-PRET_S2	chr15	33838296	C090-RYR3	G	4209	0	4825	0	0	0	0	9034	3	4209	0.46590657516050477	A	0.422	A	4209
				C090-PRET_S2	chr16	57726859	C090-DRC7	C	600	7571	0	0	0	0	0	8171	3	600	0.07343042467262269	A	0.326	A	600
				C090-PRET_S2	chr17	67922915	C090-BPTF	C	0	2523	0	2133	0	0	0	4656	3	2133	0.4581185567010309	T	0.435	T	2133
				C090-PRET_S2	chr17	74360129	C090-BTBD17	G	0	1217	1432	0	0	0	0	2649	3	1217	0.45941864854662134	C	0.345	C	1217
				C090-PRET_S2	chr3	42747304	C090-CCDC13	G	1684	0	3543	0	0	0	0	5227	3	1684	0.3221733307824756	A	0.379	A	1684
				C090-PRET_S2	chr3	58138349	C090-FLNB	C	1	4315	0	2541	0	0	0	6857	3	2541	0.3705702202129211	T	0.349	T	2541
				C090-PRET_S2	chr8	103989348	C090-RIMS2	G	2871	0	2152	1	0	0	0	5024	3	2871	0.5714570063694268	A	0.387	A	2871
A2	42	43.88	46.8	C090-A2_S7	chr1	92703449	C090-EVI5	G	0	0	2458	0	0	0	0	2458	3	0	0		0.381	T	0	0.937607	2851.5	33483
				C090-A2_S7	chr11	56470116	C090-OR5M3	G	0	0	1657	0	0	0	0	1657	3	0	0		0.389	A	0
				C090-A2_S7	chr11	118196811	C090-AMICA1	T	0	0	0	2095	0	0	0	2095	3	0	0		0.355	C	0
				C090-A2_S7	chr15	33838296	C090-RYR3	G	0	0	5462	0	0	0	0	5462	3	0	0		0.422	A	0
				C090-A2_S7	chr16	57726859	C090-DRC7	C	1	6305	0	0	0	0	0	6306	3	1	0.0001585791309863622	A	0.326	A	1
				C090-A2_S7	chr17	67922915	C090-BPTF	C	0	2216	0	0	0	0	0	2216	3	0	0		0.435	T	0
				C090-A2_S7	chr17	74360129	C090-BTBD17	G	0	0	2294	0	0	0	0	2294	3	0	0		0.345	C	0
				C090-A2_S7	chr3	42747304	C090-CCDC13	G	0	0	3655	0	0	0	0	3655	3	0	0		0.379	A	0
				C090-A2_S7	chr3	58138349	C090-FLNB	C	0	3245	0	0	0	0	0	3245	3	0	0		0.349	T	0
				C090-A2_S7	chr8	103989348	C090-RIMS2	G	1	0	4093	1	0	0	0	4095	3	1	0.0002442002442002442	T	0.387	A	0
A3	63	11.59	39.72	C090-A3_S4	chr1	92703449	C090-EVI5	G	0	0	220	0	0	0	0	220	3	0	0		0.381	T	0	0	237	2697
				C090-A3_S4	chr11	56470116	C090-OR5M3	G	0	0	132	0	0	0	0	132	3	0	0		0.389	A	0
				C090-A3_S4	chr11	118196811	C090-AMICA1	T	0	0	0	201	0	0	0	201	3	0	0		0.355	C	0
				C090-A3_S4	chr15	33838296	C090-RYR3	G	0	0	418	0	0	0	0	418	3	0	0		0.422	A	0
				C090-A3_S4	chr16	57726859	C090-DRC7	C	0	488	0	0	0	0	0	488	3	0	0		0.326	A	0
				C090-A3_S4	chr17	67922915	C090-BPTF	C	0	147	0	0	0	0	0	147	3	0	0		0.435	T	0
				C090-A3_S4	chr17	74360129	C090-BTBD17	G	0	0	184	0	0	0	0	184	3	0	0		0.345	C	0
				C090-A3_S4	chr3	42747304	C090-CCDC13	G	0	0	287	0	0	0	0	287	3	0	0		0.379	A	0
				C090-A3_S4	chr3	58138349	C090-FLNB	C	0	254	0	0	0	0	0	254	3	0	0		0.349	T	0
				C090-A3_S4	chr8	103989348	C090-RIMS2	G	0	0	366	0	0	0	0	366	3	0	0		0.387	A	0
A4	84	34.275	49.85	C090-A4_S8	chr1	92703449	C090-EVI5	G	0	0	3683	1	0	0	0	3684	3	1	0.0002714440825190011	T	0.381	T	1	5.5005	4078	48496
				C090-A4_S8	chr11	56470116	C090-OR5M3	G	0	0	2252	0	0	0	0	2252	3	0	0		0.389	A	0
				C090-A4_S8	chr11	118196811	C090-AMICA1	T	0	0	0	3226	0	0	0	3226	3	0	0		0.355	C	0
				C090-A4_S8	chr15	33838296	C090-RYR3	G	5	0	7943	1	0	0	0	7949	3	5	0.000629009938357026	A	0.422	A	5
				C090-A4_S8	chr16	57726859	C090-DRC7	C	0	8813	0	0	0	0	0	8813	3	0	0		0.326	A	0
				C090-A4_S8	chr17	67922915	C090-BPTF	C	0	3332	0	0	0	0	0	3332	3	0	0		0.435	T	0
				C090-A4_S8	chr17	74360129	C090-BTBD17	G	0	0	3213	0	0	0	0	3213	3	0	0		0.345	C	0
				C090-A4_S8	chr3	42747304	C090-CCDC13	G	0	0	5074	0	0	0	0	5074	3	0	0		0.379	A	0
				C090-A4_S8	chr3	58138349	C090-FLNB	C	1	4470	0	1	0	0	0	4472	3	1	0.00022361359570661896	T	0.349	T	1
				C090-A4_S8	chr8	103989348	C090-RIMS2	G	1	0	6479	1	0	0	0	6481	3	1	0.00015429717636167257	A	0.387	A	1
A5	105	24.0375	38.46	C090-A5_S3	chr1	92703449	C090-EVI5	G	0	0	1943	0	0	0	0	1943	3	0	0		0.381	T	0	1.25	2183.5	27034
				C090-A5_S3	chr11	56470116	C090-OR5M3	G	0	0	1313	0	0	0	0	1313	3	0	0		0.389	A	0
				C090-A5_S3	chr11	118196811	C090-AMICA1	T	0	0	0	1683	0	0	0	1683	3	0	0		0.355	C	0
				C090-A5_S3	chr15	33838296	C090-RYR3	G	0	0	4436	0	0	0	0	4436	3	0	0		0.422	A	0
				C090-A5_S3	chr16	57726859	C090-DRC7	C	0	5076	0	0	0	0	0	5076	3	0	0		0.326	A	0
				C090-A5_S3	chr17	67922915	C090-BPTF	C	0	1988	0	0	0	0	0	1988	3	0	0		0.435	T	0
				C090-A5_S3	chr17	74360129	C090-BTBD17	G	0	0	1739	0	0	0	0	1739	3	0	0		0.345	C	0
				C090-A5_S3	chr3	42747304	C090-CCDC13	G	1	0	2694	0	0	0	0	2695	3	1	0.00037105751391465676	A	0.379	A	1
				C090-A5_S3	chr3	58138349	C090-FLNB	C	0	2379	0	0	0	0	0	2379	3	0	0		0.349	T	0
				C090-A5_S3	chr8	103989348	C090-RIMS2	G	1	0	3781	0	0	0	0	3782	3	1	0.00026441036488630354	A	0.387	A	1
A6	130	17.63	40.28	C090-A6_S6	chr1	92703449	C090-EVI5	G	0	0	1360	0	0	0	0	1360	3	0	0		0.381	T	0	0.875372	1545	19318
				C090-A6_S6	chr11	56470116	C090-OR5M3	G	0	0	879	0	0	0	0	879	3	0	0		0.389	A	0
				C090-A6_S6	chr11	118196811	C090-AMICA1	T	0	0	0	1003	0	0	0	1003	3	0	0		0.355	C	0
				C090-A6_S6	chr15	33838296	C090-RYR3	G	1	0	3151	0	0	0	0	3152	3	1	0.00031725888324873094	A	0.422	A	1
				C090-A6_S6	chr16	57726859	C090-DRC7	C	0	3812	0	0	0	0	0	3812	3	0	0		0.326	A	0
				C090-A6_S6	chr17	67922915	C090-BPTF	C	0	1400	0	0	0	0	0	1400	3	0	0		0.435	T	0
				C090-A6_S6	chr17	74360129	C090-BTBD17	G	0	0	1178	0	0	0	0	1178	3	0	0		0.345	C	0
				C090-A6_S6	chr3	42747304	C090-CCDC13	G	0	0	2023	0	0	0	0	2023	3	0	0		0.379	A	0
				C090-A6_S6	chr3	58138349	C090-FLNB	C	0	1690	0	0	0	0	0	1690	3	0	0		0.349	T	0
				C090-A6_S6	chr8	103989348	C090-RIMS2	G	1	0	2820	0	0	0	0	2821	3	1	0.0003544842254519674	A	0.387	A	1
A7	152	19.725	45.08	C090-A7_S1	chr1	92703449	C090-EVI5	G	0	0	1381	0	0	0	0	1381	3	0	0		0.381	T	0	0.875111	1615.5	20042
				C090-A7_S1	chr11	56470116	C090-OR5M3	G	0	0	808	0	0	0	0	808	3	0	0		0.389	A	0
				C090-A7_S1	chr11	118196811	C090-AMICA1	T	0	0	0	1267	0	0	0	1267	3	0	0		0.355	C	0
				C090-A7_S1	chr15	33838296	C090-RYR3	G	1	0	3365	0	0	0	0	3366	3	1	0.00029708853238265005	A	0.422	A	1
				C090-A7_S1	chr16	57726859	C090-DRC7	C	0	3806	0	0	0	0	0	3806	3	0	0		0.326	A	0
				C090-A7_S1	chr17	67922915	C090-BPTF	C	0	1464	0	0	0	0	0	1464	3	0	0		0.435	T	0
				C090-A7_S1	chr17	74360129	C090-BTBD17	G	1	0	1358	0	0	0	0	1359	3	1	0.0007358351729212656	A	0.345	C	1
				C090-A7_S1	chr3	42747304	C090-CCDC13	G	0	0	2306	0	0	0	0	2306	3	0	0		0.379	A	0
				C090-A7_S1	chr3	58138349	C090-FLNB	C	0	1767	0	0	0	0	0	1767	3	0	0		0.349	T	0
				C090-A7_S1	chr8	103989348	C090-RIMS2	G	0	0	2518	0	0	0	0	2518	3	0	0		0.387	A	0
X1	249	14.6	37.54	C090-X1_S5	chr1	92703449	C090-EVI5	G	0	0	146	0	0	0	0	146	3	0	0		0.381	T	0	0	147	1743
				C090-X1_S5	chr11	56470116	C090-OR5M3	G	0	0	83	0	0	0	0	83	3	0	0		0.389	A	0
				C090-X1_S5	chr11	118196811	C090-AMICA1	T	0	0	0	104	0	0	0	104	3	0	0		0.355	C	0
				C090-X1_S5	chr15	33838296	C090-RYR3	G	0	0	250	0	0	0	0	250	3	0	0		0.422	A	0
				C090-X1_S5	chr16	57726859	C090-DRC7	C	0	322	0	0	0	0	0	322	3	0	0		0.326	A	0
				C090-X1_S5	chr17	67922915	C090-BPTF	C	0	110	0	0	0	0	0	110	3	0	0		0.435	T	0
				C090-X1_S5	chr17	74360129	C090-BTBD17	G	0	0	94	0	0	0	0	94	3	0	0		0.345	C	0
				C090-X1_S5	chr3	42747304	C090-CCDC13	G	0	0	224	0	0	0	0	224	3	0	0		0.379	A	0
				C090-X1_S5	chr3	58138349	C090-FLNB	C	0	148	0	0	0	0	0	148	3	0	0		0.349	T	0
				C090-X1_S5	chr8	103989348	C090-RIMS2	G	0	0	262	0	0	0	0	262	3	0	0		0.387	A	0

[truncated: 3 more sheets: C100, C102, C123]
